# Supplementary material for: Assessment of Colorectal Cancer Risk Factors through the Application of Network-Based Approaches in a Racially Diverse Cohort of Colon Organoid Stem Cells
Source: Cancers (Basel). 2023 Jul 9;15(14):3550. doi: 10.3390/cancers15143550 (PMC10377524; doi:10.3390/cancers15143550)
Supplement: Supplementary file 1 [file cancers-15-03550-s001.zip]

Archive with 3 entries (3 files):
- Supplemental.pdf
- TableS1.xlsx
- TableS2.xlsx
