# Supplementary material for: Assessment of Colorectal Cancer Risk Factors through the Application of Network-Based Approaches in a Racially Diverse Cohort of Colon Organoid Stem Cells
Source: Cancers (Basel). 2023 Jul 9;15(14):3550. doi: 10.3390/cancers15143550 (PMC10377524; doi:10.3390/cancers15143550)
Supplement: Supplementary file 1 [file cancers-15-03550-s001.zip › TableS1.xlsx]

## Sheet: multiqc_star
Sample	uniquely_mapped_percent	num_splices	num_GCAG_splices	insertion_length	deletion_length	unmapped_tooshort_percent	avg_mapped_read_length	deletion_rate	mismatch_rate	avg_input_read_length	num_ATAC_splices	num_annotated_splices	num_GTAG_splices	uniquely_mapped	multimapped_toomany	unmapped_mismatches	unmapped_mismatches_percent	total_reads	unmapped_other	insertion_rate	unmapped_other_percent	multimapped_percent	multimapped	num_noncanonical_splices	unmapped_tooshort	multimapped_toomany_percent
1055R-CV_S65	89.52	55098511	370643	1.4	1.73	2.99	195.53	0.01	0.29	198	44164	54659251	54628034	83233672	73903	0	0	92978803	46556	0.01	0.05	7.36	6840642	55670	2784030	0.08
1081R-CV_S30	89.23	37152093	246419	1.4	1.76	3.07	195.98	0.01	0.28	198	29650	36806583	36836190	54238559	40289	0	0	60788390	18228	0.01	0.03	7.61	4625959	39834	1865355	0.07
1096R-CV_S42	83.2	37381306	250361	1.5	1.86	6.45	195.46	0.01	0.27	198	29074	37051584	37060301	55475713	73578	0	0	66675448	26660	0.01	0.04	10.2	6800592	41570	4298905	0.11
1099R-CV_S3	84.17	28795552	186976	1.45	1.73	6.07	195.33	0.01	0.29	198	22627	28567729	28553067	40579384	49709	0	0	48210717	19303	0.01	0.04	9.61	4633041	32882	2929280	0.1
1112R-CV_S53	88.15	35093066	231655	1.46	1.6	4.95	195	0.01	0.28	198	27660	34804304	34798448	49826217	43516	0	0	56523917	33876	0.01	0.06	6.77	3825542	35303	2794766	0.08
1121R-CV_S15	82.55	25496688	170024	1.47	1.72	7.45	195.18	0.01	0.3	198	20090	25242566	25269954	38617247	51847	0	0	46781085	32735	0.01	0.07	9.82	4595367	36620	3483889	0.11
1148R-CV_S20	80.87	23572165	152692	1.48	1.64	7.77	194.43	0.01	0.31	198	18126	23328761	23367056	36700105	74997	0	0	45383570	13619	0.01	0.03	11.17	5067494	34291	3527355	0.17
1176R-CV_S25	86.67	71749297	469953	1.46	1.69	6.15	195.82	0.01	0.32	198	59675	71110845	71138035	106058271	76947	0	0	122371049	61155	0.01	0.05	7.07	8652629	81634	7522047	0.06
1229R-CV_S8	80.38	19148758	123900	1.44	1.82	7.47	194.24	0.01	0.26	198	14395	18989454	18987984	28367392	65996	0	0	35292721	28258	0.01	0.08	11.88	4192469	22479	2638606	0.19
1239R-CV_S37	84.91	32562842	218665	1.45	1.79	5.11	195.66	0.01	0.28	198	26707	32282555	32278542	47973765	53436	0	0	56496910	16945	0.01	0.03	9.85	5566458	38928	2886306	0.09
1252R-CV_S60	88.53	29346352	191857	1.44	1.64	5.11	195.68	0.01	0.29	198	25518	29122979	29097165	46341566	30257	0	0	52348474	26205	0.01	0.05	6.25	3272275	31812	2678171	0.06
1263R-CV_S88	81.62	25553633	174487	1.45	1.59	6.22	193.5	0.01	0.3	198	20311	25295447	25324045	38770252	96757	0	0	47499955	14256	0.01	0.03	11.92	5662942	34790	2955748	0.2
1268R-CV_S72	87.58	33667353	218570	1.42	1.66	4.01	195.4	0.01	0.32	198	25202	33403285	33388375	46663440	54368	0	0	53280439	47993	0.01	0.09	8.21	4376269	35206	2138369	0.1
1270R-CV_S83	85.63	27368636	182133	1.43	1.61	5.68	195.2	0.01	0.3	198	21764	27096675	27129448	41927432	46197	0	0	48962481	34313	0.01	0.07	8.52	4170269	35291	2784270	0.09
1246R-CV_S48	90.21	65869007	453646	1.51	1.59	3.68	195.2	0.01	0.3	198	52662	65384535	65307696	87602037	60097	0	0	97113236	19395	0	0.02	6.04	5863053	55003	3568654	0.06
