# Supplementary material for: Assessment of Colorectal Cancer Risk Factors through the Application of Network-Based Approaches in a Racially Diverse Cohort of Colon Organoid Stem Cells
Source: Cancers (Basel). 2023 Jul 9;15(14):3550. doi: 10.3390/cancers15143550 (PMC10377524; doi:10.3390/cancers15143550)
Supplement: Supplementary file 1 [file cancers-15-03550-s001.zip › TableS2.xlsx]

## Sheet: Sheet1
Ensembl	HGNC	moduleColor	baseMean	log2FoldChange	lfcSE	stat	pvalue	padj
ENSG00000160191	PDE9A	antiquewhite2	2954.26	-2.7083	0.18297	-12.0692	1.53678e-33	1.13413e-31
ENSG00000089199	CHGB	antiquewhite2	376.656	-3.71146	0.279956	-11.4713	1.83845e-30	1.05807e-28
ENSG00000141431	ASXL3	antiquewhite2	115.63	-2.52937	0.197862	-10.2565	1.10674e-24	4.19935e-23
ENSG00000110002	VWA5A	antiquewhite2	2910.09	-1.42909	0.129652	-7.16607	7.71824e-13	1.13054e-11
ENSG00000005238	FAM214B	antiquewhite2	1224.63	-1.06014	0.106739	-5.24775	1.53969e-07	1.27166e-06
ENSG00000164171	ITGA2	antiquewhite2	2628.45	1.28989	0.151935	5.19888	2.00489e-07	1.63098e-06
ENSG00000107185	RGP1	antiquewhite2	2587.61	-0.965867	0.0942885	-4.94087	7.77764e-07	5.84612e-06
ENSG00000134256	CD101	antiquewhite2	160.427	-1.09797	0.125722	-4.7563	1.97176e-06	1.39923e-05
ENSG00000151914	DST	antiquewhite2	6394.6	-1.27252	0.168414	-4.58702	4.49619e-06	3.0423e-05
ENSG00000048707	VPS13D	antiquewhite2	2879.96	-1.00339	0.119773	-4.20287	2.63553e-05	0.000159382
ENSG00000144036	EXOC6B	antiquewhite2	986.809	-0.889199	0.0933965	-4.16716	3.08411e-05	0.000183985
ENSG00000159921	GNE	antiquewhite2	4102.67	-1.23818	0.181539	-4.06625	4.77753e-05	0.00027739
ENSG00000177459	ERICH5	antiquewhite2	74.8817	-1.56089	0.2725	-3.89318	9.89394e-05	0.00054482
ENSG00000119899	SLC17A5	antiquewhite2	2075.62	-0.949182	0.122443	-3.6685	0.000243975	0.00126277
ENSG00000170579	DLGAP1	antiquewhite2	42.194	-1.4569	0.266768	-3.58702	0.000334484	0.00168515
ENSG00000138771	SHROOM3	antiquewhite2	7722.83	-0.974498	0.135121	-3.51165	0.000445339	0.00219454
ENSG00000162813	BPNT1	antiquewhite2	2666.62	-0.798529	0.0875347	-3.41041	0.000648653	0.00310612
ENSG00000261732		antiquewhite2	3.9622	1.54389	0.315602	3.30762	0.000940907	0.0043614
ENSG00000108175	ZMIZ1	antiquewhite2	5386.64	-0.868572	0.113136	-3.25779	0.00112285	0.0051399
ENSG00000185306	C12orf56	antiquewhite2	21.0685	-1.78709	0.42405	-3.03523	0.0024035	0.0103005
ENSG00000155660	PDIA4	antiquewhite2	13659.1	0.742002	0.0926876	2.61095	0.00902919	0.034013
ENSG00000151276	MAGI1	antiquewhite2	1527.16	-0.750011	0.107544	-2.32472	0.0200868	0.0695754
ENSG00000118322	ATP10B	antiquewhite2	9369.44	-0.797815	0.169153	-1.76063	0.0783017	0.227937
ENSG00000008513	ST3GAL1	antiquewhite2	974.754	0.23578	0.173099	0	1	1
ENSG00000050327	ARHGEF5	antiquewhite2	1159.58	-0.435706	0.125626	0	1	1
ENSG00000089154	GCN1	antiquewhite2	6225.66	0.536386	0.0949805	0.383093	0.701651	1
ENSG00000101639	CEP192	antiquewhite2	939.515	-0.311005	0.118676	0	1	1
ENSG00000119638	NEK9	antiquewhite2	2665.2	-0.192774	0.0948004	0	1	1
ENSG00000124201	ZNFX1	antiquewhite2	3405	-0.0478151	0.114521	0	1	1
ENSG00000125266	EFNB2	antiquewhite2	5739.48	-0.410472	0.131628	0	1	1
ENSG00000131778	CHD1L	antiquewhite2	1690.75	0.142947	0.0794636	0	1	1
ENSG00000133056	PIK3C2B	antiquewhite2	3573.95	-0.278996	0.0986385	0	1	1
ENSG00000137462	TLR2	antiquewhite2	266.505	0.349631	0.142168	0	1	1
ENSG00000137522	RNF121	antiquewhite2	969.45	-0.0295332	0.0932691	0	1	1
ENSG00000140465	CYP1A1	antiquewhite2	13.9026	-0.180154	0.43614	0	1	1
ENSG00000151348	EXT2	antiquewhite2	3716.3	0.119207	0.0700148	0	1	1
ENSG00000157191	NECAP2	antiquewhite2	2877.22	-0.0616662	0.0747683	0	1	1
ENSG00000165626	BEND7	antiquewhite2	740.999	-0.256989	0.141615	0	1	1
ENSG00000170775	GPR37	antiquewhite2	76.52	0.0949358	0.244065	0	1	1
ENSG00000173064	HECTD4	antiquewhite2	2293.12	-0.308635	0.120026	0	1	1
ENSG00000181894	ZNF329	antiquewhite2	299.859	-0.373222	0.106627	0	1	1
ENSG00000188997	KCTD21	antiquewhite2	344.129	-0.457425	0.07614	0	1	1
ENSG00000198752	CDC42BPB	antiquewhite2	5450.31	-0.328995	0.0960079	0	1	1
ENSG00000228057	SEC63P1	antiquewhite2	21.3616	0.106637	0.131081	0	1	1
ENSG00000268670		antiquewhite2	7.37983	0.374981	0.286291	0	1	1
ENSG00000268870		antiquewhite2	0.460312	0.657348	2.91435	0.0539907	0.956943	NA
ENSG00000105464	GRIN2D	bisque4	946.315	4.91532	0.229307	19.255	1.28097e-82	1.41126e-79
ENSG00000036672	USP2	bisque4	880.081	-4.23298	0.214559	-17.3984	8.48552e-68	4.29117e-65
ENSG00000158106	RHPN1	bisque4	717.734	3.1052	0.182904	14.2435	4.92054e-46	8.34004e-44
ENSG00000152669	CCNO	bisque4	286.626	3.13552	0.216181	12.1913	3.45842e-34	2.65386e-32
ENSG00000125895	TMEM74B	bisque4	164.437	2.67064	0.221081	9.81827	9.39409e-23	3.15331e-21
ENSG00000158555	GDPD5	bisque4	919.22	2.29093	0.185683	9.64509	5.15679e-22	1.65017e-20
ENSG00000100307	CBX7	bisque4	1562.39	-1.69032	0.125806	-9.4615	3.03551e-21	9.11776e-20
ENSG00000197375	SLC22A5	bisque4	2161.25	-1.74659	0.133214	-9.35781	8.14091e-21	2.34483e-19
ENSG00000137747	TMPRSS13	bisque4	278.586	2.7705	0.266694	8.51352	1.68737e-17	3.7074e-16
ENSG00000140511	HAPLN3	bisque4	487.94	1.78787	0.169358	7.60441	2.86203e-14	4.73901e-13
ENSG00000181026	AEN	bisque4	1519.88	1.52801	0.135313	7.5973	3.02362e-14	4.99318e-13
ENSG00000162344	FGF19	bisque4	66.8857	5.38413	0.643268	7.59268	3.13353e-14	5.16916e-13
ENSG00000205702	CYP2D7	bisque4	55.8717	2.50863	0.266426	7.53917	4.72975e-14	7.67912e-13
ENSG00000176293	ZNF135	bisque4	66.4694	-1.83612	0.17789	-7.51094	5.87039e-14	9.44652e-13
ENSG00000117016	RIMS3	bisque4	476.146	-1.85769	0.182589	-7.43575	1.03974e-13	1.64905e-12
ENSG00000187961	KLHL17	bisque4	265.418	1.71019	0.172032	7.03468	1.99714e-12	2.76889e-11
ENSG00000088340	FER1L4	bisque4	384.293	2.2289	0.249809	6.92087	4.48882e-12	6.01787e-11
ENSG00000260924	LINC01311	bisque4	30.8701	1.55669	0.156974	6.73163	1.67768e-11	2.1219e-10
ENSG00000233680	HNRNPA1P27	bisque4	14.1693	1.94792	0.215674	6.71349	1.9003e-11	2.39365e-10
ENSG00000102878	HSF4	bisque4	291.796	1.85845	0.203512	6.67501	2.4721e-11	3.08867e-10
ENSG00000235545		bisque4	11.0051	-2.01138	0.228214	-6.62263	3.52864e-11	4.3419e-10
ENSG00000167759	KLK13	bisque4	22.992	-2.57127	0.324999	-6.37316	1.85177e-10	2.12039e-09
ENSG00000095713	CRTAC1	bisque4	68.4468	-2.63964	0.337892	-6.3323	2.41526e-10	2.73919e-09
ENSG00000234062		bisque4	60.8304	1.33903	0.139065	6.03339	1.60554e-09	1.66872e-08
ENSG00000170498	KISS1	bisque4	20.4567	2.33092	0.316687	5.78149	7.40417e-09	7.14656e-08
ENSG00000121577	POPDC2	bisque4	512.174	-2.21613	0.299898	-5.72238	1.05041e-08	9.97013e-08
ENSG00000226450	CYP2D8P	bisque4	20.293	2.20293	0.298133	5.71198	1.1167e-08	1.05539e-07
ENSG00000165886	UBTD1	bisque4	257.391	1.17089	0.123226	5.44438	5.19865e-08	4.53273e-07
ENSG00000160072	ATAD3B	bisque4	930.091	1.3088	0.15253	5.30256	1.14193e-07	9.55673e-07
ENSG00000203896	LIME1	bisque4	126.381	1.44303	0.182491	5.16754	2.37195e-07	1.91444e-06
ENSG00000138050	THUMPD2	bisque4	335.94	0.92337	0.0828381	5.11081	3.20773e-07	2.53723e-06
ENSG00000090006	LTBP4	bisque4	9352.74	-1.31906	0.160991	-5.08761	3.62612e-07	2.85353e-06
ENSG00000164938	TP53INP1	bisque4	1352.26	-1.20902	0.141976	-4.99392	5.91652e-07	4.53448e-06
ENSG00000026036	RTEL1-TNFRSF6B	bisque4	168.493	1.63509	0.228261	4.97276	6.60078e-07	5.02519e-06
ENSG00000010318	PHF7	bisque4	222.445	-1.08407	0.118502	-4.92874	8.27614e-07	6.18465e-06
ENSG00000277758		bisque4	6.34397	-1.82016	0.270959	-4.8722	1.10365e-06	8.10408e-06
ENSG00000232677	LINC00665	bisque4	74.3622	-1.28207	0.161795	-4.83371	1.34009e-06	9.73374e-06
ENSG00000264548		bisque4	6.23266	1.69231	0.246683	4.83335	1.34256e-06	9.74934e-06
ENSG00000198276	UCKL1	bisque4	2542.99	1.27297	0.163156	4.73763	2.16235e-06	1.52641e-05
ENSG00000277363	SRCIN1	bisque4	325.399	1.50495	0.213538	4.70618	2.52396e-06	1.76352e-05
ENSG00000167962	ZNF598	bisque4	2506.01	0.974403	0.102694	4.61955	3.84567e-06	2.62982e-05
ENSG00000213901	SLC23A3	bisque4	168.622	-1.56524	0.232638	-4.57895	4.67315e-06	3.15236e-05
ENSG00000279672		bisque4	87.1134	1.17445	0.148521	4.54111	5.59581e-06	3.7299e-05
ENSG00000163449	TMEM169	bisque4	22.2041	-1.3261	0.191177	-4.32114	1.55224e-05	9.7068e-05
ENSG00000197208	SLC22A4	bisque4	222.036	-1.35697	0.210607	-4.06904	4.72075e-05	0.00027426
ENSG00000215440	NPEPL1	bisque4	506.597	1.08996	0.146997	4.0134	5.98506e-05	0.000341649
ENSG00000171680	PLEKHG5	bisque4	1120.95	1.0272	0.131944	3.99562	6.45244e-05	0.000366363
ENSG00000135424	ITGA7	bisque4	1343.86	-1.30559	0.203816	-3.95252	7.73333e-05	0.000433467
ENSG00000232653	GOLGA8N	bisque4	20.8839	-1.29715	0.203031	-3.92627	8.62726e-05	0.000480126
ENSG00000261123		bisque4	257.915	0.948579	0.1162	3.86039	0.000113207	0.000617651
ENSG00000235703	LINC00894	bisque4	59.3121	1.33453	0.217401	3.83866	0.000123709	0.000670328
ENSG00000148343	MIGA2	bisque4	1707.19	-0.862342	0.0975744	-3.7135	0.000204413	0.00107022
ENSG00000236017	ASMTL-AS1	bisque4	84.4307	1.28652	0.212463	3.70193	0.000213967	0.00111664
ENSG00000166546	BEAN1	bisque4	28.2691	1.32659	0.229984	3.5941	0.000325516	0.00164427
ENSG00000128271	ADORA2A	bisque4	10.1119	-1.39311	0.24857	-3.593	0.000326894	0.00164987
ENSG00000261829		bisque4	20.8105	-1.2898	0.223915	-3.52722	0.000419944	0.0020787
ENSG00000251141	MRPS30-DT	bisque4	17.5824	-1.30288	0.228743	-3.50996	0.00044818	0.00220783
ENSG00000144935	TRPC1	bisque4	112.869	-1.15675	0.189523	-3.4653	0.000529646	0.00257665
ENSG00000133247	KMT5C	bisque4	514.653	0.946631	0.129849	3.4396	0.000582565	0.00281368
ENSG00000213903	LTB4R	bisque4	218.966	1.12429	0.182719	3.41664	0.000633981	0.00304153
ENSG00000247092	SNHG10	bisque4	142.908	0.933277	0.126955	3.41282	0.000642938	0.00308258
ENSG00000226174	TEX22	bisque4	11.2714	1.1476	0.190905	3.39225	0.000693223	0.00330621
ENSG00000261971	MMP25-AS1	bisque4	194.757	1.18085	0.201754	3.37463	0.000739139	0.00349869
ENSG00000236871	LINC00106	bisque4	38.5031	1.28381	0.233047	3.36331	0.000770126	0.00362866
ENSG00000183397	C19orf71	bisque4	70.1357	1.00845	0.152256	3.33942	0.000839535	0.0039287
ENSG00000183067	IGSF5	bisque4	7.13644	-1.62764	0.339787	-3.31868	0.000904452	0.00420442
ENSG00000261064	LINC02256	bisque4	7.86444	-1.21805	0.22067	-3.25393	0.00113819	0.00520392
ENSG00000271383	NBPF19	bisque4	150.865	-0.89849	0.122636	-3.24937	0.00115663	0.00528195
ENSG00000251562	MALAT1	bisque4	7866.38	1.30968	0.251062	3.22504	0.00125953	0.00571047
ENSG00000102125	TAZ	bisque4	956.527	0.827805	0.103938	3.15385	0.00161132	0.00715296
ENSG00000185513	L3MBTL1	bisque4	256.417	1.11948	0.197423	3.13782	0.00170208	0.00751371
ENSG00000224066		bisque4	7.61962	1.32051	0.266838	3.07493	0.00210555	0.00911735
ENSG00000162836	ACP6	bisque4	758.298	0.751663	0.0819763	3.06994	0.00214099	0.00924485
ENSG00000141934	PLPP2	bisque4	5281.84	0.976942	0.158019	3.01826	0.00254234	0.0108398
ENSG00000079156	OSBPL6	bisque4	116.059	-1.18382	0.227241	-3.00924	0.00261899	0.0111328
ENSG00000238290		bisque4	5.54441	1.45023	0.31631	3.00412	0.0026635	0.011308
ENSG00000198467	TPM2	bisque4	18873.7	-1.34499	0.282696	-2.98905	0.00279848	0.0118176
ENSG00000167106	FAM102A	bisque4	5500.99	-0.832148	0.112816	-2.94416	0.0032383	0.0134811
ENSG00000225855	RUSC1-AS1	bisque4	180.848	1.00923	0.175003	2.90985	0.00361601	0.0149087
ENSG00000070985	TRPM5	bisque4	180.421	-1.28395	0.270123	-2.9022	0.00370549	0.0152552
ENSG00000167967	E4F1	bisque4	1431.84	0.871796	0.130588	2.8471	0.00441192	0.0178795
ENSG00000269352	PTOV1-AS2	bisque4	80.3018	1.04369	0.191747	2.83547	0.00457578	0.0184659
ENSG00000213190	MLLT11	bisque4	196.806	-0.934203	0.157203	-2.76206	0.00574384	0.0225945
ENSG00000147162	OGT	bisque4	5471.04	0.845146	0.127835	2.69994	0.00693511	0.0268189
ENSG00000225177		bisque4	44.8803	0.941522	0.163864	2.69445	0.00705047	0.0272275
ENSG00000213347	MXD3	bisque4	364.561	0.789236	0.108152	2.67434	0.00748767	0.0287324
ENSG00000196167	COLCA1	bisque4	558.68	-1.19094	0.265121	-2.60611	0.00915767	0.0344339
ENSG00000177173	NAP1L4P1	bisque4	14.4786	1.20837	0.276133	2.56532	0.0103079	0.0381957
ENSG00000204967	PCDHA4	bisque4	43.1691	-1.25798	0.29548	-2.56525	0.0103101	0.038199
ENSG00000104826	LHB	bisque4	1.90738	1.57249	0.425101	2.5229	0.0116393	0.0425564
ENSG00000223704	LINC01422	bisque4	9.42271	-1.16958	0.270948	-2.47123	0.0134648	0.0485463
ENSG00000117984	CTSD	bisque4	33300.9	-0.797833	0.121677	-2.44773	0.0143758	0.051476
ENSG00000175309	PHYKPL	bisque4	2096.3	-0.773065	0.113673	-2.4022	0.0162968	0.0576784
ENSG00000268573		bisque4	78.0936	-0.778446	0.118081	-2.35809	0.0183694	0.064218
ENSG00000242622		bisque4	34.7436	0.868433	0.157298	2.34226	0.0191674	0.0667128
ENSG00000203288	TDRKH-AS1	bisque4	22.9403	0.897331	0.17069	2.3278	0.0199228	0.069077
ENSG00000262903		bisque4	24.8444	1.0665	0.243785	2.32376	0.0201385	0.0697387
ENSG00000188263	IL17REL	bisque4	19.7264	-1.22474	0.314007	-2.30802	0.020998	0.0724549
ENSG00000274925	ZKSCAN2-DT	bisque4	76.7521	0.842549	0.149198	2.29593	0.0216798	0.0744826
ENSG00000153291	SLC25A27	bisque4	149.737	0.905369	0.180373	2.2474	0.0246147	0.0833953
ENSG00000241484	ARHGAP8	bisque4	130.511	0.865784	0.163181	2.24158	0.0249884	0.0845221
ENSG00000137504	CREBZF	bisque4	1829.22	0.682157	0.0821003	2.21871	0.0265065	0.0890807
ENSG00000104852	SNRNP70	bisque4	6032.42	0.727325	0.103037	2.20624	0.0273669	0.0915632
ENSG00000059145	UNKL	bisque4	483.372	0.787591	0.131481	2.18732	0.0287191	0.0955178
ENSG00000243176		bisque4	14.7618	-0.791112	0.133483	-2.18089	0.0291917	0.096913
ENSG00000197070	ARRDC1	bisque4	3443.45	0.750515	0.115309	2.17256	0.0298136	0.0987641
ENSG00000221946	FXYD7	bisque4	4.85406	-1.06962	0.273418	-2.08334	0.0372205	0.120014
ENSG00000126790	L3HYPDH	bisque4	165.511	0.780713	0.135201	2.07627	0.0378692	0.1218
ENSG00000130653	PNPLA7	bisque4	486.377	-0.880178	0.183271	-2.0744	0.0380421	0.122267
ENSG00000214279	SCART1	bisque4	49.225	0.930131	0.210397	2.04438	0.0409156	0.130214
ENSG00000279162		bisque4	9.4554	1.16318	0.329874	2.0104	0.0443885	0.13981
ENSG00000185101	ANO9	bisque4	5020.75	0.92722	0.213736	1.99882	0.0456274	0.143216
ENSG00000273382	TMEM167B-DT	bisque4	24.4907	-0.763603	0.132118	-1.99521	0.0460204	0.144272
ENSG00000238045		bisque4	492.288	-0.75804	0.130755	-1.97347	0.0484425	0.150884
ENSG00000167549	CORO6	bisque4	60.3748	-1.01462	0.263017	-1.95661	0.0503939	0.156299
ENSG00000150401	DCUN1D2	bisque4	514.576	0.742678	0.125145	1.93917	0.0524802	0.161957
ENSG00000064547	LPAR2	bisque4	944.192	0.789683	0.150104	1.92988	0.0536218	0.164918
ENSG00000269934		bisque4	4.60317	-1.0932	0.307696	-1.92787	0.0538718	0.165522
ENSG00000279048		bisque4	20.6339	0.854114	0.186088	1.90293	0.0570493	0.173985
ENSG00000256525	POLG2	bisque4	274.683	0.671088	0.0901206	1.89843	0.0576389	0.175453
ENSG00000260751		bisque4	16.191	0.838211	0.17854	1.89431	0.0581834	0.176727
ENSG00000178467	P4HTM	bisque4	2072.59	0.757657	0.139349	1.849	0.0644572	0.19284
ENSG00000117569	PTBP2	bisque4	457.35	-0.811956	0.175186	-1.78071	0.0749596	0.219639
ENSG00000099840	IZUMO4	bisque4	56.6334	0.850493	0.203725	1.72042	0.0853557	0.245437
ENSG00000225489		bisque4	157.14	0.900631	0.234047	1.71175	0.0869425	0.249419
ENSG00000004660	CAMKK1	bisque4	493.37	0.714465	0.126408	1.69661	0.0897709	0.256104
ENSG00000144026	ZNF514	bisque4	458.1	0.681141	0.108312	1.6724	0.0944457	0.267413
ENSG00000272145	NFYC-AS1	bisque4	39.5773	0.719499	0.136875	1.60365	0.108791	0.302096
ENSG00000262528		bisque4	4.91984	1.1326	0.399797	1.58229	0.113583	0.313708
ENSG00000239382	ALKBH6	bisque4	76.3357	0.693052	0.123219	1.56674	0.117175	0.322244
ENSG00000138823	MTTP	bisque4	595.635	1.17043	0.44047	1.52209	0.127986	0.347118
ENSG00000259605		bisque4	37.3966	0.779046	0.187055	1.49179	0.135755	0.364693
ENSG00000205758	CRYZL1	bisque4	706.675	-0.627315	0.0865635	-1.47077	0.141354	0.377596
ENSG00000168679	SLC16A4	bisque4	208.259	0.792658	0.203928	1.43511	0.151256	0.399413
ENSG00000215067	ALOX12-AS1	bisque4	83.6645	-0.645635	0.101852	-1.42986	0.152758	0.402724
ENSG00000106004	HOXA5	bisque4	424.429	-0.728912	0.162486	-1.40881	0.158892	0.416264
ENSG00000271795		bisque4	16.3128	-0.795884	0.215067	-1.37578	0.16889	0.438325
ENSG00000103168	TAF1C	bisque4	1167.5	0.659392	0.116334	1.37013	0.170646	0.442138
ENSG00000255284		bisque4	73.5442	0.667264	0.124716	1.34116	0.179868	0.462033
ENSG00000239857	GET4	bisque4	246.44	0.640306	0.108084	1.29812	0.194245	0.493134
ENSG00000128283	CDC42EP1	bisque4	4881.54	0.699378	0.155399	1.283	0.199491	0.504004
ENSG00000115274	INO80B	bisque4	94.8776	0.637533	0.108145	1.27174	0.203466	0.511868
ENSG00000214176	PLEKHM1P1	bisque4	523.625	0.663422	0.129838	1.25866	0.208154	0.521237
ENSG00000092295	TGM1	bisque4	28.7362	0.744294	0.199075	1.22715	0.219767	0.544354
ENSG00000268655		bisque4	0.987466	1.36359	0.709698	1.21684	0.223666	0.552326
ENSG00000105722	ERF	bisque4	2195.45	0.632728	0.111696	1.1883	0.234717	0.574509
ENSG00000254612	DNAJB6P1	bisque4	133.644	-0.743916	0.207731	-1.17419	0.240319	0.585066
ENSG00000197599	CCDC154	bisque4	14.5692	0.783495	0.247774	1.14417	0.252554	0.610134
ENSG00000196312	MFSD14C	bisque4	90.6565	0.632362	0.115913	1.14191	0.253491	0.611965
ENSG00000243414	TICAM2	bisque4	5.29756	-0.756817	0.230889	-1.1123	0.266011	0.637451
ENSG00000197847	SLC22A20P	bisque4	23.2539	0.736164	0.215831	1.09421	0.273863	0.652868
ENSG00000167100	SAMD14	bisque4	76.0287	0.653841	0.141049	1.09069	0.27541	0.655645
ENSG00000177595	PIDD1	bisque4	786.42	0.654772	0.142766	1.0841	0.27832	0.661297
ENSG00000006025	OSBPL7	bisque4	1434.11	-0.658558	0.147451	-1.07533	0.282229	0.668936
ENSG00000270804		bisque4	128.652	0.648865	0.139365	1.06817	0.285443	0.675412
ENSG00000143434	SEMA6C	bisque4	188.677	-0.656388	0.146977	-1.06403	0.287314	0.679056
ENSG00000124222	STX16	bisque4	2340.87	0.623582	0.118554	1.04241	0.297219	0.697924
ENSG00000204428	LY6G5C	bisque4	79.4549	0.622399	0.118027	1.03704	0.299717	0.703055
ENSG00000168970	JMJD7-PLA2G4B	bisque4	129.277	0.693839	0.188137	1.03031	0.302865	0.708605
ENSG00000175182	FAM131A	bisque4	654.77	-0.613103	0.110379	-1.02468	0.305516	0.713386
ENSG00000138834	MAPK8IP3	bisque4	2167.54	0.665695	0.170195	0.973558	0.330276	0.759136
ENSG00000251867		bisque4	43.4571	-0.652668	0.162892	-0.937235	0.348637	0.793745
ENSG00000110844	PRPF40B	bisque4	195.061	0.611859	0.121298	0.922187	0.356431	0.807578
ENSG00000167615	LENG8	bisque4	5708.95	0.669578	0.184281	0.920213	0.357461	0.809378
ENSG00000160602	NEK8	bisque4	273.069	0.634086	0.15297	0.876552	0.38073	0.8507
ENSG00000257599	OVCH1-AS1	bisque4	2.35996	-0.805123	0.356512	-0.855855	0.392078	0.870256
ENSG00000241769	LINC00893	bisque4	40.611	0.663907	0.20368	0.804726	0.420978	0.919321
ENSG00000104936	DMPK	bisque4	1908.69	-0.669537	0.212953	-0.796127	0.425958	0.927777
ENSG00000064607	SUGP2	bisque4	1429.71	0.578771	0.102565	0.768013	0.442479	0.955988
ENSG00000003402	CFLAR	bisque4	3978.14	-0.559992	0.0795847	-0.753817	0.450959	0.969961
ENSG00000005206	SPPL2B	bisque4	3260.11	0.216959	0.146982	0	1	1
ENSG00000010310	GIPR	bisque4	106.819	-0.166896	0.217957	0	1	1
ENSG00000013392	RWDD2A	bisque4	272.26	0.379735	0.11552	0	1	1
ENSG00000031823	RANBP3	bisque4	2752.03	0.217454	0.0868865	0	1	1
ENSG00000049769	PPP1R3F	bisque4	104.636	-0.252058	0.153295	0	1	1
ENSG00000065029	ZNF76	bisque4	1231.55	0.169752	0.112822	0	1	1
ENSG00000065665	SEC61A2	bisque4	174.825	0.507896	0.104705	0.0754147	0.939885	1
ENSG00000065717	TLE2	bisque4	2850.95	-0.0257021	0.214336	0	1	1
ENSG00000068400	GRIPAP1	bisque4	1919.02	0.19353	0.095149	0	1	1
ENSG00000069399	BCL3	bisque4	3077.9	-0.0329425	0.161354	0	1	1
ENSG00000070476	ZXDC	bisque4	1190.96	0.39454	0.0848599	0	1	1
ENSG00000076344	RGS11	bisque4	167.86	-0.517998	0.23612	-0.0762248	0.93924	1
ENSG00000085733	CTTN	bisque4	10399.6	0.0439402	0.0653678	0	1	1
ENSG00000085872	CHERP	bisque4	2314.19	0.308745	0.0996285	0	1	1
ENSG00000087157	PGS1	bisque4	966.125	0.357009	0.105146	0	1	1
ENSG00000087494	PTHLH	bisque4	51.0837	0.0270399	0.174039	0	1	1
ENSG00000089847	ANKRD24	bisque4	53.54	-0.626163	0.185622	-0.679675	0.49671	1
ENSG00000099365	STX1B	bisque4	50.432	-0.0317469	0.227109	0	1	1
ENSG00000099381	SETD1A	bisque4	1734.81	0.382712	0.118513	0	1	1
ENSG00000100151	PICK1	bisque4	1135.64	0.221872	0.095221	0	1	1
ENSG00000100836	PABPN1	bisque4	2619.32	0.0757628	0.0833413	0	1	1
ENSG00000100941	PNN	bisque4	2780.74	0.394503	0.0963496	0	1	1
ENSG00000102901	CENPT	bisque4	963.157	0.55356	0.122482	0.437286	0.661904	1
ENSG00000103197	TSC2	bisque4	4365.27	0.252349	0.13039	0	1	1
ENSG00000104129	DNAJC17	bisque4	524.224	-0.0739354	0.0746399	0	1	1
ENSG00000104774	MAN2B1	bisque4	3648.03	-0.495847	0.0889734	0	1	1
ENSG00000104859	CLASRP	bisque4	1266.93	0.540008	0.122653	0.326191	0.74428	1
ENSG00000104946	TBC1D17	bisque4	1642.62	-0.161491	0.123176	0	1	1
ENSG00000104957	CCDC130	bisque4	873.972	0.41193	0.100702	0	1	1
ENSG00000105063	PPP6R1	bisque4	4320.96	0.227083	0.0891673	0	1	1
ENSG00000105127	AKAP8	bisque4	1572.39	0.35317	0.0664619	0	1	1
ENSG00000105136	ZNF419	bisque4	132.834	-0.223663	0.153722	0	1	1
ENSG00000105221	AKT2	bisque4	4641.1	0.386392	0.106636	0	1	1
ENSG00000105325	FZR1	bisque4	2530.61	0.443003	0.10527	0	1	1
ENSG00000105556	MIER2	bisque4	726.135	0.54482	0.0840478	0.533267	0.593848	1
ENSG00000105875	WDR91	bisque4	362.021	0.0408246	0.116825	0	1	1
ENSG00000106976	DNM1	bisque4	577.776	0.591649	0.182935	0.500995	0.616375	1
ENSG00000108556	CHRNE	bisque4	14.6503	0.0563655	0.178104	0	1	1
ENSG00000110169	HPX	bisque4	31.3341	-0.104376	0.204339	0	1	1
ENSG00000110171	TRIM3	bisque4	951.275	-0.603671	0.143799	-0.720941	0.470946	1
ENSG00000110811	P3H3	bisque4	642.615	0.559435	0.178757	0.332491	0.739518	1
ENSG00000111837	MAK	bisque4	18.6114	0.619558	0.190717	0.626886	0.530734	1
ENSG00000115806	GORASP2	bisque4	5248.84	0.254344	0.0750623	0	1	1
ENSG00000116652	DLEU2L	bisque4	8.50515	0.228187	0.253924	0	1	1
ENSG00000116903	EXOC8	bisque4	642.624	-0.318938	0.10525	0	1	1
ENSG00000117616	RSRP1	bisque4	1785.23	0.411508	0.139253	0	1	1
ENSG00000118292	C1orf54	bisque4	237.982	-0.558584	0.119999	-0.488205	0.625405	1
ENSG00000119688	ABCD4	bisque4	1612.65	-0.45698	0.105633	0	1	1
ENSG00000119772	DNMT3A	bisque4	1309.91	0.290897	0.117762	0	1	1
ENSG00000120948	TARDBP	bisque4	3605.71	0.00353965	0.078312	0	1	1
ENSG00000124593		bisque4	190.016	0.0471382	0.105208	0	1	1
ENSG00000125520	SLC2A4RG	bisque4	2132.48	0.292324	0.138335	0	1	1
ENSG00000126214	KLC1	bisque4	1068.01	0.206286	0.10704	0	1	1
ENSG00000126246	IGFLR1	bisque4	54.9061	-0.232403	0.125325	0	1	1
ENSG00000126456	IRF3	bisque4	2337.61	0.50207	0.0901385	0.0229608	0.981682	1
ENSG00000127511	SIN3B	bisque4	1563.31	0.358621	0.110182	0	1	1
ENSG00000131165	CHMP1A	bisque4	7272.97	-0.195701	0.105058	0	1	1
ENSG00000132424	PNISR	bisque4	2079.71	-0.0378577	0.113063	0	1	1
ENSG00000134884	ARGLU1	bisque4	2555.93	0.534622	0.123705	0.279875	0.779573	1
ENSG00000135679	MDM2	bisque4	1895.13	0.0548042	0.12794	0	1	1
ENSG00000136603	SKIL	bisque4	2059.11	0.196261	0.183089	0	1	1
ENSG00000136807	CDK9	bisque4	2202.49	0.0934949	0.0963427	0	1	1
ENSG00000139631	CSAD	bisque4	388.186	0.504608	0.170383	0.0270425	0.978426	1
ENSG00000140398	NEIL1	bisque4	492.987	0.198694	0.142655	0	1	1
ENSG00000140474	ULK3	bisque4	1980.55	-0.529812	0.0938478	-0.317661	0.750742	1
ENSG00000140545	MFGE8	bisque4	3450.11	0.344584	0.169277	0	1	1
ENSG00000140983	RHOT2	bisque4	3623.53	0.496661	0.123717	0	1	1
ENSG00000141002	TCF25	bisque4	5315.81	-0.126735	0.0933522	0	1	1
ENSG00000141258	SGSM2	bisque4	1338.4	-0.0201139	0.154543	0	1	1
ENSG00000141551	CSNK1D	bisque4	6861.36	-0.121109	0.0927689	0	1	1
ENSG00000141854	MISP3	bisque4	1104.71	0.0341585	0.122678	0	1	1
ENSG00000142634	EFHD2	bisque4	9221.29	-0.22275	0.0929367	0	1	1
ENSG00000143429	LSP1P4	bisque4	121.272	0.330343	0.148615	0	1	1
ENSG00000144134	RABL2A	bisque4	195.443	-0.0839605	0.100724	0	1	1
ENSG00000146063	TRIM41	bisque4	1339.45	0.168879	0.0987984	0	1	1
ENSG00000146242	TPBG	bisque4	718.884	0.185754	0.166935	0	1	1
ENSG00000147454	SLC25A37	bisque4	1436.54	0.0511853	0.109285	0	1	1
ENSG00000149527	PLCH2	bisque4	176.545	0.476334	0.227722	0	1	1
ENSG00000149716	LTO1	bisque4	601.24	0.24958	0.0797009	0	1	1
ENSG00000151067	CACNA1C	bisque4	979.03	-0.455751	0.263067	0	1	1
ENSG00000151553	FAM160B1	bisque4	780.813	-0.202634	0.103786	0	1	1
ENSG00000155085	AK9	bisque4	204.994	-0.182771	0.109998	0	1	1
ENSG00000156983	BRPF1	bisque4	1070.77	0.281345	0.0805291	0	1	1
ENSG00000157110	RBPMS	bisque4	1949.4	-0.288464	0.189059	0	1	1
ENSG00000158773	USF1	bisque4	1831.74	-0.0283383	0.0873631	0	1	1
ENSG00000160055	TMEM234	bisque4	415.369	0.499853	0.0847527	0	1	1
ENSG00000160226	CFAP410	bisque4	845.633	-0.433854	0.137916	0	1	1
ENSG00000160305	DIP2A	bisque4	1618.24	-0.144814	0.115893	0	1	1
ENSG00000160679	CHTOP	bisque4	3074.56	0.35573	0.0646441	0	1	1
ENSG00000160781	PAQR6	bisque4	117.377	-0.121007	0.204842	0	1	1
ENSG00000162971	TYW5	bisque4	341.615	0.240092	0.0958017	0	1	1
ENSG00000163348	PYGO2	bisque4	2023.22	-0.080892	0.0669937	0	1	1
ENSG00000163660	CCNL1	bisque4	2201.47	0.200286	0.105575	0	1	1
ENSG00000163795	ZNF513	bisque4	759.264	0.0736914	0.113081	0	1	1
ENSG00000163945	UVSSA	bisque4	440.449	0.328892	0.126317	0	1	1
ENSG00000165359	INTS6L	bisque4	450.181	-0.594785	0.159304	-0.594994	0.551848	1
ENSG00000167378	IRGQ	bisque4	1092.19	0.43175	0.0898075	0	1	1
ENSG00000167766	ZNF83	bisque4	627.892	0.032982	0.149647	0	1	1
ENSG00000168010	ATG16L2	bisque4	688.681	0.213775	0.178562	0	1	1
ENSG00000168040	FADD	bisque4	565.756	0.160661	0.0859974	0	1	1
ENSG00000168887	C2orf68	bisque4	1225.21	-0.136069	0.0777467	0	1	1
ENSG00000169951	ZNF764	bisque4	432.357	-0.124597	0.0865599	0	1	1
ENSG00000170442	KRT86	bisque4	30.7787	0.631607	0.239947	0.548484	0.58336	1
ENSG00000172890	NADSYN1	bisque4	4025.42	-0.0526626	0.122384	0	1	1
ENSG00000173214	MFSD4B	bisque4	233.144	-0.0409783	0.121815	0	1	1
ENSG00000173540	GMPPB	bisque4	2062.1	-0.049652	0.118375	0	1	1
ENSG00000174307	PHLDA3	bisque4	1194.09	0.270518	0.21122	0	1	1
ENSG00000175106	TVP23C	bisque4	56.7151	-0.137356	0.130398	0	1	1
ENSG00000175467	SART1	bisque4	3114.13	0.183627	0.0789367	0	1	1
ENSG00000175707	KDF1	bisque4	1167.99	-0.0487612	0.107012	0	1	1
ENSG00000176248	ANAPC2	bisque4	1682.98	0.277258	0.115899	0	1	1
ENSG00000178188	SH2B1	bisque4	2370.18	-0.365096	0.110472	0	1	1
ENSG00000178809	TRIM73	bisque4	5.47098	0.347148	0.275138	0	1	1
ENSG00000178814	OPLAH	bisque4	1912.78	0.111717	0.1519	0	1	1
ENSG00000178852	EFCAB13	bisque4	61.9829	-0.0278163	0.168896	0	1	1
ENSG00000179922	ZNF784	bisque4	385.719	-0.400557	0.108424	0	1	1
ENSG00000180113	TDRD6	bisque4	57.6621	0.105812	0.155604	0	1	1
ENSG00000180712	LINC02363	bisque4	20.5225	-0.485296	0.175277	0	1	1
ENSG00000180917	CMTR2	bisque4	1252.49	-0.0704241	0.105276	0	1	1
ENSG00000181097	LINC02878	bisque4	19.6031	0.392983	0.183466	0	1	1
ENSG00000183208	GDPGP1	bisque4	343.854	-0.422739	0.101046	0	1	1
ENSG00000183458	PKD1P3	bisque4	90.8661	0.0906856	0.181558	0	1	1
ENSG00000183628	DGCR6	bisque4	51.3262	0.458282	0.206208	0	1	1
ENSG00000183718	TRIM52	bisque4	363.75	0.100466	0.108275	0	1	1
ENSG00000183891	TTC32	bisque4	184.432	0.283246	0.0974907	0	1	1
ENSG00000185189	NRBP2	bisque4	889.236	0.432419	0.143153	0	1	1
ENSG00000185359	HGS	bisque4	3544.83	0.361316	0.0949446	0	1	1
ENSG00000185946	RNPC3	bisque4	344.881	-0.263646	0.121682	0	1	1
ENSG00000186301	MST1P2	bisque4	39.9109	0.25624	0.243529	0	1	1
ENSG00000186994	KANK3	bisque4	156.591	-0.472219	0.183038	0	1	1
ENSG00000187266	EPOR	bisque4	144.954	0.243498	0.158102	0	1	1
ENSG00000187531	SIRT7	bisque4	1561.31	-0.096081	0.115487	0	1	1
ENSG00000187609	EXD3	bisque4	723.569	-0.150947	0.12498	0	1	1
ENSG00000188529	SRSF10	bisque4	3522.18	0.36858	0.0683237	0	1	1
ENSG00000188542	DUSP28	bisque4	157.633	-0.0636226	0.0740472	0	1	1
ENSG00000188818	ZDHHC11	bisque4	58.9499	0.446695	0.262243	0	1	1
ENSG00000189114	BLOC1S3	bisque4	626.79	0.26193	0.0906429	0	1	1
ENSG00000189409	MMP23B	bisque4	7.10721	-0.082536	0.250369	0	1	1
ENSG00000196436	NPIPB15	bisque4	93.2162	0.519754	0.200015	0.098762	0.921327	1
ENSG00000196605	ZNF846	bisque4	167.507	-0.431268	0.106283	0	1	1
ENSG00000196689	TRPV1	bisque4	7.03547	-0.350767	0.255893	0	1	1
ENSG00000196696		bisque4	279.445	0.438242	0.160527	0	1	1
ENSG00000196757	ZNF700	bisque4	469.324	-0.093907	0.084501	0	1	1
ENSG00000196776	CD47	bisque4	3904.45	0.288808	0.0962263	0	1	1
ENSG00000196937	FAM3C	bisque4	1087.09	-0.323788	0.134916	0	1	1
ENSG00000197037	ZSCAN25	bisque4	733.858	0.159157	0.0664601	0	1	1
ENSG00000197261	C6orf141	bisque4	151.586	0.588061	0.22742	0.387217	0.698595	1
ENSG00000197608	ZNF841	bisque4	347.311	0.589468	0.145492	0.614934	0.538599	1
ENSG00000197912	SPG7	bisque4	2995.06	0.161441	0.109281	0	1	1
ENSG00000198221	AFDN-DT	bisque4	56.828	0.565594	0.197113	0.332773	0.739305	1
ENSG00000198468	FLVCR1-DT	bisque4	94.308	-0.128995	0.124335	0	1	1
ENSG00000198563	DDX39B	bisque4	2281.83	0.459038	0.140344	0	1	1
ENSG00000198625	MDM4	bisque4	1096.22	0.214628	0.102589	0	1	1
ENSG00000198912	C1orf174	bisque4	1021.21	0.507909	0.0836767	0.0945216	0.924695	1
ENSG00000198915	RASGEF1A	bisque4	97.2739	-0.421387	0.256605	0	1	1
ENSG00000204311	PJVK	bisque4	25.22	0.304703	0.133958	0	1	1
ENSG00000205517	RGL3	bisque4	178.517	0.578603	0.267291	0.294074	0.768701	1
ENSG00000206561	COLQ	bisque4	40.5832	-0.53641	0.167398	-0.217508	0.827812	1
ENSG00000212694	LINC01089	bisque4	248.394	0.267606	0.155372	0	1	1
ENSG00000213139	CRYGS	bisque4	53.8984	0.238609	0.146252	0	1	1
ENSG00000213185	FAM24B	bisque4	45.9344	0.591135	0.149388	0.610055	0.541825	1
ENSG00000213906	LTB4R2	bisque4	45.4199	0.587593	0.191933	0.456373	0.648122	1
ENSG00000213995	NAXD	bisque4	2483.16	0.242771	0.111058	0	1	1
ENSG00000214135		bisque4	457.82	-0.103957	0.112203	0	1	1
ENSG00000215045	GRID2IP	bisque4	55.5505	0.375101	0.155327	0	1	1
ENSG00000215769	ARHGAP27P1-BPTFP1-KPNA2P3	bisque4	109.256	0.454259	0.171553	0	1	1
ENSG00000215908	CROCCP2	bisque4	659.128	0.278234	0.128131	0	1	1
ENSG00000220804	LINC01881	bisque4	45.1577	-0.37981	0.152417	0	1	1
ENSG00000221883	ARIH2OS	bisque4	46.5059	-0.420975	0.131023	0	1	1
ENSG00000223482	NUTM2A-AS1	bisque4	339.704	-0.175297	0.0985661	0	1	1
ENSG00000224281	SLC25A5-AS1	bisque4	67.03	-0.242175	0.131322	0	1	1
ENSG00000224975	INE1	bisque4	44.3436	0.614578	0.188357	0.608304	0.542986	1
ENSG00000227953	LINC01341	bisque4	22.8736	-0.283265	0.227757	0	1	1
ENSG00000228436		bisque4	11.5964	-0.0571914	0.168326	0	1	1
ENSG00000228544	CCDC183-AS1	bisque4	94.1147	0.514929	0.166486	0.0896711	0.928549	1
ENSG00000230551		bisque4	352.341	0.0153071	0.150359	0	1	1
ENSG00000230732		bisque4	7.72319	0.47	0.263217	0	1	1
ENSG00000231925	TAPBP	bisque4	12126.4	-0.185634	0.106976	0	1	1
ENSG00000232119	MCTS1	bisque4	1408.91	0.491344	0.108437	0	1	1
ENSG00000233806	LINC01237	bisque4	10.7117	0.358767	0.222743	0	1	1
ENSG00000236778	INTS6-AS1	bisque4	51.2446	0.375398	0.135305	0	1	1
ENSG00000237276	ANO7L1	bisque4	102.678	-0.539184	0.151338	-0.258917	0.7957	1
ENSG00000238105	GOLGA2P5	bisque4	408.824	-0.432728	0.154113	0	1	1
ENSG00000239713	APOBEC3G	bisque4	373.293	-0.490187	0.155285	0	1	1
ENSG00000240291		bisque4	30.6056	-0.150439	0.156726	0	1	1
ENSG00000241404	EGFL8	bisque4	49.9667	0.200699	0.185401	0	1	1
ENSG00000242588		bisque4	55.8961	-0.0106714	0.203604	0	1	1
ENSG00000242866	STRC	bisque4	5.5574	0.0761568	0.307215	0	1	1
ENSG00000243679		bisque4	219.85	-0.0030259	0.16021	0	1	1
ENSG00000244627	TPTEP2	bisque4	56.1508	0.236298	0.121563	0	1	1
ENSG00000245532	NEAT1	bisque4	10957.9	0.142233	0.175898	0	1	1
ENSG00000245849	RAD51-AS1	bisque4	132.973	0.00203596	0.12291	0	1	1
ENSG00000247137		bisque4	41.4637	0.476921	0.142075	0	1	1
ENSG00000247828	TMEM161B-AS1	bisque4	192.114	-0.193187	0.100149	0	1	1
ENSG00000248275	TRIM52-AS1	bisque4	262.965	-0.533987	0.11851	-0.286782	0.774279	1
ENSG00000250397		bisque4	13.9085	0.185513	0.27748	0	1	1
ENSG00000250608		bisque4	12.8072	-0.294784	0.175252	0	1	1
ENSG00000251023		bisque4	13.0488	-0.310692	0.184569	0	1	1
ENSG00000254413	CHKB-CPT1B	bisque4	27.8177	0.0151477	0.20868	0	1	1
ENSG00000255031		bisque4	36.0879	0.444607	0.198758	0	1	1
ENSG00000255139		bisque4	18.1841	0.581228	0.124994	0.649857	0.515785	1
ENSG00000255458		bisque4	5.99611	0.269452	0.198238	0	1	1
ENSG00000256667	KLRA1P	bisque4	47.6755	0.0380081	0.145909	0	1	1
ENSG00000257084	MIR200CHG	bisque4	114.476	0.373623	0.144578	0	1	1
ENSG00000257354		bisque4	71.6759	0.0719532	0.156602	0	1	1
ENSG00000258461		bisque4	76.8166	0.271786	0.245135	0	1	1
ENSG00000258727		bisque4	55.6034	0.635441	0.197722	0.685007	0.49334	1
ENSG00000260669		bisque4	30.9669	-0.0345231	0.102711	0	1	1
ENSG00000261101		bisque4	6.18718	0.291976	0.242625	0	1	1
ENSG00000261326	LINC01355	bisque4	121.564	0.58146	0.185199	0.439851	0.660045	1
ENSG00000261408	TEN1-CDK3	bisque4	47.1736	0.268899	0.181431	0	1	1
ENSG00000261654		bisque4	7.10477	-0.425261	0.249064	0	1	1
ENSG00000262049		bisque4	114.83	-0.077055	0.11557	0	1	1
ENSG00000262484	CCER2	bisque4	7.59935	0.384012	0.296374	0	1	1
ENSG00000262691		bisque4	20.1665	0.0656276	0.163401	0	1	1
ENSG00000262877		bisque4	67.0558	0.649031	0.236952	0.628952	0.52938	1
ENSG00000263006	ROCK1P1	bisque4	21.5943	0.264713	0.16321	0	1	1
ENSG00000263956	NBPF11	bisque4	160.992	-0.0606447	0.111869	0	1	1
ENSG00000267385		bisque4	2.83218	0.334564	0.375533	0	1	1
ENSG00000267481		bisque4	72.413	-0.39434	0.14667	0	1	1
ENSG00000267632		bisque4	19.3011	-0.288565	0.205715	0	1	1
ENSG00000267904		bisque4	35.1139	-0.337385	0.141911	0	1	1
ENSG00000268006	PTOV1-AS1	bisque4	319.173	-0.0195081	0.08701	0	1	1
ENSG00000269044		bisque4	155.703	-0.347391	0.0981833	0	1	1
ENSG00000269958		bisque4	214.28	0.187636	0.104597	0	1	1
ENSG00000271816		bisque4	10.846	0.269465	0.195685	0	1	1
ENSG00000272086	GOLPH3-DT	bisque4	142.286	-0.387061	0.116444	0	1	1
ENSG00000272589	ZSWIM8-AS1	bisque4	1.69659	-0.00267729	0.440962	0	1	1
ENSG00000273373		bisque4	102.225	0.199826	0.183748	0	1	1
ENSG00000273486		bisque4	34.5707	0.0433007	0.101669	0	1	1
ENSG00000273729		bisque4	43.7503	-0.296118	0.138774	0	1	1
ENSG00000273802	H2BC8	bisque4	274.332	-0.405686	0.268606	0	1	1
ENSG00000273987		bisque4	9.0637	-0.364566	0.226109	0	1	1
ENSG00000274471		bisque4	65.1906	0.582916	0.204636	0.405188	0.685339	1
ENSG00000275601		bisque4	8.21055	0.263584	0.198582	0	1	1
ENSG00000276116	FUT8-AS1	bisque4	20.1569	0.271169	0.186322	0	1	1
ENSG00000276449		bisque4	17.5841	0.600744	0.173246	0.581506	0.560899	1
ENSG00000276710	CSPG4P10	bisque4	122.956	0.490704	0.187615	0	1	1
ENSG00000276728		bisque4	27.8914	-0.405024	0.103933	0	1	1
ENSG00000277149	TYW1B	bisque4	173.932	0.149364	0.0923289	0	1	1
ENSG00000277476		bisque4	101.963	-0.314132	0.137688	0	1	1
ENSG00000277687		bisque4	9.93753	-0.239107	0.228458	0	1	1
ENSG00000278129	ZNF8	bisque4	277.79	0.535895	0.0926767	0.387318	0.698521	1
ENSG00000278224	PRICKLE4	bisque4	8.06954	0.0565583	0.193745	0	1	1
ENSG00000278570	NR2E3	bisque4	5.30244	-0.528174	0.253272	-0.111239	0.911427	1
ENSG00000278600		bisque4	100.353	-0.296723	0.129696	0	1	1
ENSG00000278784		bisque4	75.948	-0.572606	0.121601	-0.597084	0.550451	1
ENSG00000278991		bisque4	17.562	-0.400031	0.259385	0	1	1
ENSG00000279089		bisque4	38.6952	0.383873	0.1422	0	1	1
ENSG00000279133		bisque4	38.29	0.412136	0.153476	0	1	1
ENSG00000279662		bisque4	26.0109	-0.374369	0.213382	0	1	1
ENSG00000281026	N4BP2L2-IT2	bisque4	65.7801	0.200789	0.196685	0	1	1
ENSG00000124208	PEDS1-UBE2V1	bisque4	0.406436	0.191908	1.01783	0	1	NA
ENSG00000213402	PTPRCAP	bisque4	0	NA	NA	NA	NA	NA
ENSG00000239775		bisque4	0	NA	NA	NA	NA	NA
ENSG00000244115	DNAJC25-GNG10	bisque4	0.301246	0.329898	1.89974	0	1	NA
ENSG00000248101		bisque4	0.0256722	0.541385	2.92017	0.0141722	0.988693	NA
ENSG00000254870	ATP6V1G2-DDX39B	bisque4	0.12779	0.0086546	2.91896	0	1	NA
ENSG00000265690		bisque4	0.00852332	0.551638	2.92025	0.0176828	0.985892	NA
ENSG00000265817	FSBP	bisque4	0.108446	0.500703	2.91909	0.000240878	0.999808	NA
ENSG00000277027	RMRP	bisque4	0	NA	NA	NA	NA	NA
ENSG00000167767	KRT80	black	828.828	6.82709	0.200839	31.5033	7.83079e-218	2.41564e-213
ENSG00000101255	TRIB3	black	2112.82	3.79749	0.153495	21.4828	2.2553e-102	4.96939e-99
ENSG00000103375	AQP8	black	25492.3	-8.09061	0.407422	-18.6308	1.80686e-77	1.46679e-74
ENSG00000154175	ABI3BP	black	1138.43	-3.52099	0.172468	-17.5162	1.07764e-68	6.04418e-66
ENSG00000105664	COMP	black	739.41	6.46555	0.359641	16.5875	8.57673e-62	3.39199e-59
ENSG00000242366	UGT1A8	black	345.428	-5.11024	0.278753	-16.5388	1.9284e-61	7.34411e-59
ENSG00000171503	ETFDH	black	1673.04	-2.07897	0.0978157	-16.1423	1.2857e-58	4.31099e-56
ENSG00000138678	GPAT3	black	987.273	-2.84621	0.14563	-16.1107	2.14472e-58	7.11402e-56
ENSG00000160712	IL6R	black	1917.16	-2.92228	0.151046	-16.0367	7.08518e-58	2.2767e-55
ENSG00000122756	CNTFR	black	453.863	-5.45208	0.314418	-15.75	6.87139e-56	1.98102e-53
ENSG00000205683	DPF3	black	185.274	-3.01614	0.16839	-14.9423	1.74826e-50	3.79791e-48
ENSG00000249859	PVT1	black	307.18	2.47816	0.13286	14.889	3.88276e-50	8.26037e-48
ENSG00000105219	CCNP	black	184.048	4.43921	0.273116	14.4232	3.69703e-47	6.78846e-45
ENSG00000135069	PSAT1	black	1550.09	2.69384	0.153445	14.2973	2.27493e-46	3.98734e-44
ENSG00000168477	TNXB	black	2447.36	-3.90894	0.244202	-13.9595	2.75365e-44	3.96937e-42
ENSG00000151623	NR3C2	black	3022.89	-3.06572	0.184436	-13.9112	5.41803e-44	7.66676e-42
ENSG00000172594	SMPDL3A	black	2684.49	-2.78126	0.16665	-13.6889	1.18256e-42	1.51999e-40
ENSG00000223573	TINCR	black	182.746	-3.72284	0.237447	-13.5729	5.79785e-42	7.06926e-40
ENSG00000103257	SLC7A5	black	5257.92	3.02928	0.186422	13.5675	6.24228e-42	7.58117e-40
ENSG00000156298	TSPAN7	black	2273.36	-3.17697	0.200045	-13.3818	7.72017e-41	8.78789e-39
ENSG00000245694	CRNDE	black	85.6164	3.98886	0.265519	13.1398	1.94789e-39	2.0649e-37
ENSG00000088826	SMOX	black	701.06	2.33359	0.141565	12.9522	2.28185e-38	2.26336e-36
ENSG00000114455	HHLA2	black	4839.56	-3.45064	0.230634	-12.7936	1.78082e-37	1.65966e-35
ENSG00000057704	TMCC3	black	2956.55	-2.38809	0.148954	-12.6756	8.07149e-37	7.23806e-35
ENSG00000135245	HILPDA	black	790.232	2.22867	0.137215	12.5983	2.15718e-36	1.8798e-34
ENSG00000119138	KLF9	black	1991.04	-2.14381	0.130729	-12.5741	2.93088e-36	2.53254e-34
ENSG00000181652	ATG9B	black	154.304	3.38431	0.229519	12.5668	3.21605e-36	2.76347e-34
ENSG00000080031	PTPRH	black	4604.02	-2.10912	0.128977	-12.476	1.00975e-35	8.44143e-34
ENSG00000141574	SECTM1	black	4640.12	-3.09856	0.213001	-12.1998	3.11767e-34	2.41643e-32
ENSG00000146858	ZC3HAV1L	black	208.019	2.14855	0.135217	12.1919	3.43366e-34	2.64144e-32
ENSG00000114270	COL7A1	black	796.291	2.82241	0.192367	12.0728	1.47085e-33	1.08807e-31
ENSG00000173175	ADCY5	black	798.261	-3.26516	0.229846	-12.0305	2.45726e-33	1.77521e-31
ENSG00000124253	PCK1	black	7214.89	-3.43614	0.247523	-11.8621	1.86287e-32	1.27419e-30
ENSG00000168280	KIF5C	black	149.408	-2.45749	0.166508	-11.7562	6.56465e-32	4.29039e-30
ENSG00000167074	TEF	black	1505.78	-1.82664	0.114286	-11.6081	3.74976e-31	2.27702e-29
ENSG00000128482	RNF112	black	65.8882	-2.64468	0.184766	-11.6076	3.77223e-31	2.28617e-29
ENSG00000183248	PRR36	black	273.8	3.6161	0.270382	11.5248	9.8962e-31	5.83705e-29
ENSG00000006740	ARHGAP44	black	1974.07	-2.6835	0.189736	-11.5081	1.2005e-30	7.00056e-29
ENSG00000022267	FHL1	black	5085.28	-2.97281	0.216308	-11.4319	2.89656e-30	1.65469e-28
ENSG00000091651	ORC6	black	394.209	1.9556	0.127351	11.4298	2.96866e-30	1.68651e-28
ENSG00000006747	SCIN	black	2308.77	-3.1385	0.231302	-11.4072	3.85057e-30	2.16756e-28
ENSG00000179674	ARL14	black	962.17	-2.61253	0.186835	-11.3069	1.21268e-29	6.66825e-28
ENSG00000138744	NAAA	black	3234.82	-1.99651	0.132905	-11.2601	2.0664e-29	1.11636e-27
ENSG00000135709	KIAA0513	black	1457.54	-2.1054	0.143606	-11.1792	5.1578e-29	2.68763e-27
ENSG00000197587	DMBX1	black	9.96042	4.7183	0.377887	11.1629	6.19625e-29	3.20708e-27
ENSG00000135842	NIBAN1	black	2496.06	-2.71499	0.199763	-11.0881	1.43365e-28	7.26195e-27
ENSG00000167723	TRPV3	black	248.168	-3.15742	0.240261	-11.0605	1.94927e-28	9.76156e-27
ENSG00000101605	MYOM1	black	416.954	-2.97759	0.224078	-11.0568	2.03189e-28	1.01588e-26
ENSG00000139117	CPNE8	black	561.523	-2.337	0.167473	-10.9689	5.38978e-28	2.63911e-26
ENSG00000155918	RAET1L	black	28.66	4.73021	0.386139	10.9552	6.27709e-28	3.06385e-26
ENSG00000137634	NXPE4	black	4524.39	-4.3113	0.349242	-10.9131	9.98276e-28	4.81169e-26
ENSG00000187239	FNBP1	black	2898.99	-1.86127	0.124979	-10.892	1.25878e-27	6.00166e-26
ENSG00000170703	TTLL6	black	230.02	-2.76325	0.207795	-10.8918	1.26147e-27	6.00523e-26
ENSG00000137936	BCAR3	black	1336.96	-1.44991	0.0875392	-10.8513	1.9666e-27	9.23375e-26
ENSG00000105784	RUNDC3B	black	211.38	-2.75705	0.209243	-10.7867	3.97699e-27	1.82563e-25
ENSG00000274080		black	19.9034	4.24151	0.349459	10.7066	9.48101e-27	4.2082e-25
ENSG00000213760	ATP6V1G2	black	38.1657	-2.42304	0.18149	-10.5958	3.11641e-26	1.32967e-24
ENSG00000107864	CPEB3	black	338.612	-1.52198	0.0968014	-10.5575	4.6904e-26	1.97125e-24
ENSG00000095110	NXPE1	black	1809.81	-3.27201	0.263026	-10.5389	5.71433e-26	2.38856e-24
ENSG00000136457	CHAD	black	195.096	-2.9634	0.233944	-10.5299	6.29116e-26	2.60846e-24
ENSG00000151090	THRB	black	818.925	-2.65805	0.2059	-10.481	1.05566e-25	4.33047e-24
ENSG00000099866	MADCAM1	black	161.279	-2.65588	0.205868	-10.4721	1.15983e-25	4.74516e-24
ENSG00000111802	TDP2	black	8315.36	-1.98694	0.142576	-10.4291	1.82549e-25	7.35153e-24
ENSG00000155324	GRAMD2B	black	1617.41	-1.79325	0.124885	-10.3556	3.9489e-25	1.54982e-23
ENSG00000166510	CCDC68	black	1257.31	-2.56851	0.200303	-10.3269	5.32396e-25	2.07366e-23
ENSG00000113580	NR3C1	black	1175.99	-1.94532	0.140026	-10.3218	5.61729e-25	2.17691e-23
ENSG00000118804	STBD1	black	325.018	-1.8467	0.130984	-10.2814	8.54504e-25	3.2745e-23
ENSG00000158887	MPZ	black	182.916	-2.45717	0.190721	-10.262	1.04527e-24	3.97588e-23
ENSG00000111981	ULBP1	black	17.8838	3.57054	0.300841	10.2065	1.85371e-24	6.94813e-23
ENSG00000256612	CYP2B7P	black	119.201	-2.9226	0.238539	-10.156	3.11647e-24	1.15688e-22
ENSG00000155980	KIF5A	black	181.452	-2.76702	0.223442	-10.1459	3.4562e-24	1.27532e-22
ENSG00000102886	GDPD3	black	1109.33	-2.3757	0.185018	-10.1379	3.75144e-24	1.38096e-22
ENSG00000136044	APPL2	black	5193.23	-1.84228	0.132451	-10.1342	3.8963e-24	1.42917e-22
ENSG00000130513	GDF15	black	4826	3.11242	0.259082	10.0834	6.54421e-24	2.37222e-22
ENSG00000166828	SCNN1G	black	249.545	-4.32173	0.380257	-10.0504	9.15009e-24	3.28212e-22
ENSG00000068976	PYGM	black	329.95	-3.16626	0.269945	-9.87706	5.23485e-23	1.77847e-21
ENSG00000074410	CA12	black	13973.6	-2.55943	0.208632	-9.87114	5.55321e-23	1.88248e-21
ENSG00000272502		black	96.1627	2.17912	0.172669	9.72452	2.3702e-22	7.78656e-21
ENSG00000162407	PLPP3	black	2412.2	-1.47055	0.0998126	-9.72377	2.38773e-22	7.83581e-21
ENSG00000258919		black	23.3939	3.08676	0.266628	9.70174	2.96394e-22	9.62438e-21
ENSG00000079385	CEACAM1	black	26518.3	-2.56543	0.213172	-9.68906	3.35617e-22	1.0841e-20
ENSG00000275216		black	133.636	4.26665	0.389463	9.6714	3.98885e-22	1.28443e-20
ENSG00000140323	DISP2	black	583.89	-2.25546	0.181667	-9.66308	4.32677e-22	1.38889e-20
ENSG00000250073		black	77.5016	-2.32703	0.189916	-9.62019	6.57127e-22	2.08122e-20
ENSG00000119950	MXI1	black	3302.27	-1.67238	0.121951	-9.61351	7.01198e-22	2.20945e-20
ENSG00000203867	RBM20	black	65.6084	-2.72389	0.232396	-9.56937	1.07558e-21	3.35146e-20
ENSG00000078114	NEBL	black	2284.42	2.17551	0.176209	9.50863	1.93192e-21	5.92404e-20
ENSG00000163993	S100P	black	6686.46	3.01894	0.266937	9.43649	3.85493e-21	1.14453e-19
ENSG00000263429	TMEM238L	black	1937.98	-1.80832	0.139127	-9.40374	5.26579e-21	1.5441e-19
ENSG00000141582	CBX4	black	1163.75	1.48382	0.105016	9.36829	7.37174e-21	2.13124e-19
ENSG00000171126	KCNG3	black	27.619	-2.89684	0.258986	-9.25473	2.14779e-20	6.00681e-19
ENSG00000233554	B4GALT1-AS1	black	78.613	-1.72403	0.13244	-9.24214	2.41605e-20	6.72656e-19
ENSG00000048052	HDAC9	black	377.049	-2.16559	0.18145	-9.17935	4.33698e-20	1.19453e-18
ENSG00000107295	SH3GL2	black	24.367	-3.1405	0.290015	-9.1047	8.65021e-20	2.31232e-18
ENSG00000179846	NKPD1	black	25.7977	2.99156	0.274706	9.06992	1.19109e-19	3.14848e-18
ENSG00000275395	FCGBP	black	97006	-3.07892	0.28505	-9.04725	1.46616e-19	3.83613e-18
ENSG00000185915	KLHL34	black	57.1457	-3.47662	0.331428	-8.98121	2.67797e-19	6.84993e-18
ENSG00000166183	ASPG	black	293.15	-2.9903	0.278267	-8.94933	3.57659e-19	9.05833e-18
ENSG00000141391	PRELID3A	black	98.8482	1.89988	0.156697	8.93367	4.12089e-19	1.03688e-17
ENSG00000141682	PMAIP1	black	324.421	1.78278	0.143787	8.92134	4.60664e-19	1.15439e-17
ENSG00000152137	HSPB8	black	2157.81	-2.95678	0.275997	-8.90147	5.51118e-19	1.37215e-17
ENSG00000101782	RIOK3	black	5363.21	-1.65075	0.129725	-8.87068	7.27006e-19	1.78984e-17
ENSG00000075142	SRI	black	13505.5	-1.54852	0.118644	-8.83755	9.7841e-19	2.38782e-17
ENSG00000109265	CRACD	black	1222.11	-2.08532	0.180147	-8.80012	1.36671e-18	3.29634e-17
ENSG00000104312	RIPK2	black	702.345	1.39027	0.101285	8.78978	1.49848e-18	3.6016e-17
ENSG00000100739	BDKRB1	black	128.992	-2.05158	0.17717	-8.75756	1.99518e-18	4.74537e-17
ENSG00000171658	NMRAL2P	black	83.2813	-2.30026	0.205683	-8.75258	2.08536e-18	4.9446e-17
ENSG00000159307	SCUBE1	black	335.349	-2.0795	0.18056	-8.7478	2.17561e-18	5.15462e-17
ENSG00000125845	BMP2	black	1584.26	-1.96297	0.167369	-8.741	2.31063e-18	5.46195e-17
ENSG00000170835	CEL	black	2032.83	4.0335	0.404877	8.72734	2.60727e-18	6.1256e-17
ENSG00000108821	COL1A1	black	66894.7	2.46518	0.225301	8.72247	2.72187e-18	6.38027e-17
ENSG00000253313	C1orf210	black	1844.12	-1.65155	0.132646	-8.68139	3.9096e-18	9.07475e-17
ENSG00000148842	CNNM2	black	1375.92	-1.515	0.116996	-8.67551	4.11706e-18	9.53477e-17
ENSG00000198961	PJA2	black	4598.76	-1.4327	0.107726	-8.65806	4.79874e-18	1.10471e-16
ENSG00000164342	TLR3	black	996.331	-2.06996	0.181376	-8.65582	4.89402e-18	1.12581e-16
ENSG00000049759	NEDD4L	black	4114.38	-1.41591	0.106418	-8.60679	7.5132e-18	1.69793e-16
ENSG00000131471	AOC3	black	3365.65	-2.32364	0.212596	-8.57798	9.65527e-18	2.15674e-16
ENSG00000183742	MACC1	black	1828.47	2.12579	0.18998	8.55769	1.15156e-17	2.55564e-16
ENSG00000104899	AMH	black	91.103	3.09871	0.30537	8.51005	1.7386e-17	3.81725e-16
ENSG00000154274	C4orf19	black	1393.39	-1.79416	0.152167	-8.50483	1.81856e-17	3.98431e-16
ENSG00000188373	C10orf99	black	7146.89	-2.71	0.260282	-8.49079	2.05236e-17	4.49016e-16
ENSG00000167968	DNASE1L2	black	43.8104	2.42832	0.227138	8.48963	2.07289e-17	4.52865e-16
ENSG00000008300	CELSR3	black	547.821	2.24525	0.205588	8.4891	2.08242e-17	4.54624e-16
ENSG00000059728	MXD1	black	5330.92	-1.86374	0.161424	-8.44813	2.95999e-17	6.37638e-16
ENSG00000158158	CNNM4	black	6611.45	-1.59456	0.129626	-8.44397	3.06737e-17	6.58929e-16
ENSG00000281376	ABALON	black	39.8307	1.93836	0.170451	8.43853	3.21356e-17	6.89373e-16
ENSG00000262188	LINC01978	black	57.2405	2.93357	0.288626	8.43156	3.41094e-17	7.29685e-16
ENSG00000196263	ZNF471	black	113.485	-2.38727	0.225699	-8.36188	6.1728e-17	1.29448e-15
ENSG00000136842	TMOD1	black	235.601	-2.58353	0.249546	-8.34931	6.86625e-17	1.436e-15
ENSG00000079335	CDC14A	black	580.124	-1.9346	0.172367	-8.32296	8.57956e-17	1.77507e-15
ENSG00000128573	FOXP2	black	508.21	-2.60967	0.253713	-8.31518	9.16154e-17	1.88828e-15
ENSG00000128645	HOXD1	black	67.8441	-2.44274	0.233702	-8.31289	9.33997e-17	1.92336e-15
ENSG00000214353	VAC14-AS1	black	13.9236	2.80568	0.277523	8.30807	9.72681e-17	2.00035e-15
ENSG00000106089	STX1A	black	296.824	1.86258	0.164482	8.2841	1.1901e-16	2.43288e-15
ENSG00000077157	PPP1R12B	black	7507.7	-2.27043	0.213745	-8.28289	1.20218e-16	2.45594e-15
ENSG00000114166	KAT2B	black	941.514	-1.88092	0.166934	-8.27226	1.31446e-16	2.67647e-15
ENSG00000050405	LIMA1	black	11086.8	-1.6919	0.144269	-8.2616	1.43735e-16	2.91131e-15
ENSG00000166123	GPT2	black	2307.67	1.60099	0.133581	8.2421	1.69208e-16	3.41382e-15
ENSG00000166143	PPP1R14D	black	2612.71	-2.04781	0.188497	-8.21133	2.18757e-16	4.3706e-15
ENSG00000076641	PAG1	black	2307.95	-1.85121	0.164574	-8.21036	2.20529e-16	4.39747e-15
ENSG00000224259	LINC01133	black	1067.98	-1.8622	0.166789	-8.16721	3.15616e-16	6.24911e-15
ENSG00000100302	RASD2	black	927.516	-2.2009	0.208767	-8.14733	3.72052e-16	7.32422e-15
ENSG00000135828	RNASEL	black	841.903	-1.39546	0.110433	-8.10861	5.12014e-16	9.95249e-15
ENSG00000205795	CYS1	black	226.757	-2.02658	0.189009	-8.07678	6.64989e-16	1.27572e-14
ENSG00000179528	LBX2	black	39.5953	1.89774	0.173071	8.07609	6.6879e-16	1.28221e-14
ENSG00000235092	ID2-AS1	black	57.8674	-1.7661	0.156797	-8.07478	6.75985e-16	1.2952e-14
ENSG00000162733	DDR2	black	2077.39	-2.05715	0.192854	-8.07425	6.78954e-16	1.30009e-14
ENSG00000151012	SLC7A11	black	549.337	2.28454	0.221658	8.05089	8.21921e-16	1.56125e-14
ENSG00000181218	H2AW	black	447.18	2.01885	0.188991	8.03659	9.23735e-16	1.74604e-14
ENSG00000117682	DHDDS	black	2453.65	-1.14672	0.0813615	-7.94878	1.8835e-15	3.47501e-14
ENSG00000124766	SOX4	black	4025.85	1.46074	0.121155	7.92981	2.1949e-15	4.02067e-14
ENSG00000160593	JAML	black	654.203	-1.69381	0.150861	-7.91329	2.50674e-15	4.57291e-14
ENSG00000053254	FOXN3	black	2772.84	-1.39167	0.112912	-7.89697	2.85769e-15	5.18248e-14
ENSG00000158315	RHBDL2	black	722.468	-2.23557	0.219798	-7.89622	2.87485e-15	5.20747e-14
ENSG00000182175	RGMA	black	956.636	-2.37535	0.238335	-7.86854	3.58796e-15	6.42377e-14
ENSG00000070669	ASNS	black	1665.58	1.29633	0.101323	7.85926	3.86407e-15	6.90208e-14
ENSG00000141527	CARD14	black	124.941	2.00817	0.192241	7.8452	4.32271e-15	7.69014e-14
ENSG00000169752	NRG4	black	32.6058	-2.20315	0.218483	-7.79534	6.42369e-15	1.12846e-13
ENSG00000144426	NBEAL1	black	697.279	-1.6898	0.152709	-7.79128	6.6334e-15	1.16332e-13
ENSG00000088899	LZTS3	black	1056.04	1.86423	0.175249	7.78453	6.99747e-15	1.22647e-13
ENSG00000213085	CFAP45	black	19.5374	1.70463	0.157778	7.63494	2.25922e-14	3.7692e-13
ENSG00000060140	STYK1	black	838.114	-1.8736	0.180316	-7.61775	2.58141e-14	4.28817e-13
ENSG00000160111	CPAMD8	black	103.496	-1.81858	0.173748	-7.58906	3.22246e-14	5.30734e-13
ENSG00000251615		black	89.3868	-1.66683	0.153885	-7.5825	3.38966e-14	5.57081e-13
ENSG00000106462	EZH2	black	1072	1.34438	0.111598	7.56632	3.83949e-14	6.27665e-13
ENSG00000171100	MTM1	black	1439.84	-1.39758	0.119019	-7.5415	4.64602e-14	7.55113e-13
ENSG00000079308	TNS1	black	12809.9	-2.20298	0.226418	-7.52141	5.41874e-14	8.74711e-13
ENSG00000170075	GPR37L1	black	185.745	-1.79836	0.173504	-7.48317	7.25484e-14	1.15957e-12
ENSG00000109458	GAB1	black	1553.05	-1.26729	0.103795	-7.39244	1.44164e-13	2.26665e-12
ENSG00000132003	ZSWIM4	black	577.953	1.36956	0.117817	7.38062	1.57555e-13	2.46214e-12
ENSG00000112276	BVES	black	287.703	-2.31535	0.24619	-7.37379	1.65843e-13	2.58642e-12
ENSG00000204361	NXPE2	black	234.314	-2.24094	0.236482	-7.36182	1.81417e-13	2.81506e-12
ENSG00000116017	ARID3A	black	1256.16	1.76355	0.171899	7.35055	1.97393e-13	3.05069e-12
ENSG00000065911	MTHFD2	black	2618.44	1.46106	0.130817	7.34662	2.03289e-13	3.1371e-12
ENSG00000145147	SLIT2	black	485.719	-1.97444	0.201013	-7.33507	2.21602e-13	3.41117e-12
ENSG00000204421	LY6G6C	black	39.9664	2.75902	0.30895	7.31194	2.63308e-13	4.01508e-12
ENSG00000198515	CNGA1	black	249.527	-1.82033	0.180601	-7.31076	2.65626e-13	4.04843e-12
ENSG00000100266	PACSIN2	black	6043.59	-1.05259	0.0755919	-7.31012	2.6691e-13	4.06599e-12
ENSG00000092096	SLC22A17	black	431.146	-1.80143	0.178578	-7.28776	3.15139e-13	4.78181e-12
ENSG00000262001	DLGAP1-AS2	black	212.9	1.72098	0.168864	7.23054	4.81093e-13	7.1868e-12
ENSG00000121858	TNFSF10	black	5000.89	-1.57991	0.149359	-7.23031	4.81904e-13	7.19196e-12
ENSG00000134668	SPOCD1	black	63.4424	1.99854	0.207869	7.20906	5.634e-13	8.33562e-12
ENSG00000185437	SH3BGR	black	168.735	-1.76939	0.17614	-7.20667	5.73354e-13	8.47476e-12
ENSG00000043355	ZIC2	black	98.9756	3.4123	0.404241	7.20437	5.83129e-13	8.611e-12
ENSG00000125531	FNDC11	black	28.9748	2.19268	0.235634	7.18354	6.79285e-13	9.99265e-12
ENSG00000116016	EPAS1	black	9054.71	-1.32786	0.115673	-7.15689	8.25289e-13	1.20714e-11
ENSG00000181826	RELL1	black	318.562	-1.29666	0.11167	-7.13401	9.74848e-13	1.41117e-11
ENSG00000122707	RECK	black	369.326	-1.42193	0.129279	-7.13129	9.94336e-13	1.43804e-11
ENSG00000170214	ADRA1B	black	21.804	-2.16184	0.234672	-7.08156	1.42542e-12	2.02727e-11
ENSG00000153233	PTPRR	black	989.983	-2.22509	0.243636	-7.08058	1.43548e-12	2.03875e-11
ENSG00000043039	BARX2	black	662.963	-2.57458	0.29318	-7.07614	1.48229e-12	2.0975e-11
ENSG00000241119	UGT1A9	black	4.49189	-3.22882	0.385893	-7.07142	1.53352e-12	2.16207e-11
ENSG00000165959	CLMN	black	3648.98	-1.44097	0.133439	-7.05166	1.768e-12	2.4712e-11
ENSG00000184163	C1QTNF12	black	276.546	-2.05252	0.220945	-7.02674	2.11414e-12	2.92847e-11
ENSG00000133104	SPART	black	636.735	-1.70073	0.17154	-6.99974	2.56445e-12	3.53161e-11
ENSG00000165269	AQP7	black	293.855	-2.03962	0.220291	-6.98903	2.76801e-12	3.80176e-11
ENSG00000157927	RADIL	black	54.3749	-2.06881	0.225244	-6.96493	3.28568e-12	4.47398e-11
ENSG00000054277	OPN3	black	597.368	-1.45117	0.136732	-6.95651	3.48813e-12	4.73808e-11
ENSG00000106105	GARS1	black	4598.76	1.03263	0.0768383	6.93187	4.15322e-12	5.58738e-11
ENSG00000116574	RHOU	black	2404.91	-1.46298	0.139299	-6.91305	4.74326e-12	6.33421e-11
ENSG00000274979		black	71.994	2.6052	0.304548	6.91252	4.76104e-12	6.3552e-11
ENSG00000176438	SYNE3	black	465.903	-1.64659	0.166063	-6.90457	5.03547e-12	6.70411e-11
ENSG00000258404	LINC02320	black	11.9724	2.73497	0.323785	6.90264	5.10438e-12	6.78999e-11
ENSG00000111885	MAN1A1	black	4221.24	-1.58974	0.157888	-6.90202	5.12698e-12	6.81418e-11
ENSG00000159200	RCAN1	black	2326.98	-1.36108	0.124934	-6.89228	5.49034e-12	7.28456e-11
ENSG00000136436	CALCOCO2	black	5371.67	-1.18536	0.100027	-6.85181	7.29212e-12	9.56002e-11
ENSG00000167107	ACSF2	black	2522.28	-1.68375	0.173271	-6.8318	8.38584e-12	1.0915e-10
ENSG00000108852	MPP2	black	154.284	-1.91899	0.207906	-6.82513	8.78434e-12	1.13953e-10
ENSG00000197594	ENPP1	black	618.793	-1.76778	0.186255	-6.80671	9.98559e-12	1.28993e-10
ENSG00000119514	GALNT12	black	3290.78	-1.45209	0.139935	-6.80383	1.01876e-11	1.31547e-10
ENSG00000130540	SULT4A1	black	52.3268	-3.11467	0.384298	-6.80375	1.01927e-11	1.31558e-10
ENSG00000198189	HSD17B11	black	7147.41	-1.44822	0.140087	-6.76875	1.299e-11	1.65928e-10
ENSG00000172244	C5orf34	black	101.372	1.34919	0.125597	6.76121	1.36845e-11	1.74366e-10
ENSG00000171291	ZNF439	black	176.631	-1.92692	0.211498	-6.74671	1.51238e-11	1.9215e-10
ENSG00000244607	CCDC13	black	30.217	-1.67711	0.174605	-6.74157	1.56681e-11	1.98493e-10
ENSG00000104154	SLC30A4	black	603.593	-1.46441	0.144351	-6.681	2.37314e-11	2.96984e-10
ENSG00000169918	OTUD7A	black	157.331	-1.79291	0.193721	-6.67405	2.48842e-11	3.1078e-10
ENSG00000186204	CYP4F12	black	1513.72	-1.58568	0.163055	-6.65839	2.7684e-11	3.4366e-10
ENSG00000150672	DLG2	black	71.1807	-1.72797	0.185241	-6.62907	3.37811e-11	4.16498e-10
ENSG00000128965	CHAC1	black	305.493	1.58025	0.163442	6.60938	3.85945e-11	4.72445e-10
ENSG00000253785		black	35.7849	1.78223	0.194175	6.60347	4.01652e-11	4.90311e-10
ENSG00000088386	SLC15A1	black	754.768	-2.82865	0.353581	-6.58591	4.52115e-11	5.49521e-10
ENSG00000187837	H1-2	black	2023.35	-2.00151	0.227997	-6.58566	4.52881e-11	5.50236e-10
ENSG00000125508	SRMS	black	197.085	1.96832	0.223419	6.57206	4.96252e-11	6.00564e-10
ENSG00000081026	MAGI3	black	1498.24	-1.29403	0.121225	-6.55006	5.75129e-11	6.92489e-10
ENSG00000249898	MCPH1-AS1	black	33.7084	-1.42931	0.141986	-6.54504	5.94782e-11	7.15594e-10
ENSG00000186767	SPIN4	black	555.999	1.17235	0.102792	6.54088	6.11559e-11	7.34632e-10
ENSG00000073067	CYP2W1	black	1607.93	2.96495	0.378274	6.51631	7.20573e-11	8.58896e-10
ENSG00000143061	IGSF3	black	1776.84	-1.40307	0.139439	-6.47642	9.3924e-11	1.10883e-09
ENSG00000167393	PPP2R3B	black	495.293	1.42904	0.143615	6.46897	9.86758e-11	1.16226e-09
ENSG00000124302	CHST8	black	7.81616	-2.80953	0.35739	-6.46221	1.03185e-10	1.21352e-09
ENSG00000107819	SFXN3	black	1552.84	1.11088	0.0945599	6.46025	1.04531e-10	1.22841e-09
ENSG00000139946	PELI2	black	678.073	-1.60028	0.170627	-6.44844	1.13005e-10	1.32245e-09
ENSG00000184575	XPOT	black	3101	1.20812	0.109865	6.44539	1.15305e-10	1.34783e-09
ENSG00000117394	SLC2A1	black	7548.08	1.51259	0.158668	6.38183	1.74986e-10	2.00817e-09
ENSG00000131016	AKAP12	black	2235.3	-1.97393	0.230962	-6.38171	1.75118e-10	2.00894e-09
ENSG00000189067	LITAF	black	10032.4	-1.17879	0.106662	-6.36396	1.96619e-10	2.24808e-09
ENSG00000276337		black	17.4636	2.08444	0.252111	6.28468	3.28539e-10	3.67468e-09
ENSG00000179981	TSHZ1	black	1770.55	-1.19975	0.112346	-6.22852	4.70868e-10	5.16548e-09
ENSG00000043591	ADRB1	black	67.3917	-1.95205	0.233133	-6.22842	4.71152e-10	5.16676e-09
ENSG00000130766	SESN2	black	1572.89	-1.17434	0.108394	-6.22121	4.93344e-10	5.39669e-09
ENSG00000162909	CAPN2	black	15220.5	-1.16629	0.107118	-6.22013	4.96753e-10	5.43205e-09
ENSG00000100784	RPS6KA5	black	736.833	-1.47396	0.156615	-6.21881	5.00946e-10	5.47403e-09
ENSG00000265972	TXNIP	black	33211.5	-1.5751	0.173303	-6.20359	5.51878e-10	6.00718e-09
ENSG00000028277	POU2F2	black	333.715	-1.63516	0.183875	-6.17356	6.67696e-10	7.20682e-09
ENSG00000158473	CD1D	black	216.803	-1.48086	0.158971	-6.17005	6.82671e-10	7.35815e-09
ENSG00000240240		black	4.73754	-2.47379	0.320169	-6.16483	7.05608e-10	7.59742e-09
ENSG00000141738	GRB7	black	1845.4	1.53535	0.168624	6.13997	8.25393e-10	8.81029e-09
ENSG00000112715	VEGFA	black	4441.86	1.26008	0.124531	6.10354	1.03748e-09	1.09866e-08
ENSG00000058668	ATP2B4	black	5863.06	-1.69874	0.196779	-6.09181	1.11643e-09	1.17742e-08
ENSG00000197275	RAD54B	black	94.7903	1.51397	0.166939	6.07386	1.2487e-09	1.31288e-08
ENSG00000112378	PERP	black	14420.1	1.19562	0.114707	6.0643	1.3253e-09	1.38915e-08
ENSG00000173467	AGR3	black	2392.38	-2.20414	0.281365	-6.05671	1.38935e-09	1.45333e-08
ENSG00000263155	MYZAP	black	250.11	-1.37676	0.145502	-6.0258	1.68274e-09	1.74426e-08
ENSG00000167011	NAT16	black	5.10266	2.69624	0.364747	6.02129	1.73037e-09	1.79182e-08
ENSG00000091513	TF	black	47.9111	-2.34613	0.308592	-5.98244	2.1982e-09	2.2476e-08
ENSG00000124743	KLHL31	black	41.8408	1.59447	0.182975	5.98154	2.21039e-09	2.25857e-08
ENSG00000146859	TMEM140	black	985.525	-1.10254	0.100751	-5.98042	2.2256e-09	2.27335e-08
ENSG00000234807	LINC01135	black	10.3017	-1.65598	0.193333	-5.97921	2.24222e-09	2.28881e-08
ENSG00000149260	CAPN5	black	12180.1	-1.37011	0.145698	-5.97205	2.34295e-09	2.3869e-08
ENSG00000152078	TLCD4	black	2069.81	-1.80419	0.21996	-5.92924	3.04338e-09	3.07307e-08
ENSG00000106397	PLOD3	black	7333.5	1.25644	0.127842	5.91701	3.2784e-09	3.30389e-08
ENSG00000143590	EFNA3	black	482.409	1.42045	0.156794	5.87045	4.34606e-09	4.315e-08
ENSG00000166819	PLIN1	black	294.406	-2.29743	0.30635	-5.86726	4.43057e-09	4.39326e-08
ENSG00000156030	MIDEAS	black	2430.66	-1.10812	0.103721	-5.86301	4.5454e-09	4.497e-08
ENSG00000272106		black	217.373	-1.18092	0.116325	-5.85355	4.81183e-09	4.75145e-08
ENSG00000145012	LPP	black	8468.34	-1.44994	0.162769	-5.8361	5.34359e-09	5.25133e-08
ENSG00000143375	CGN	black	8702.02	-1.37409	0.14991	-5.8308	5.51634e-09	5.41419e-08
ENSG00000204186	ZDBF2	black	151.891	-1.56311	0.182492	-5.8255	5.69432e-09	5.58532e-08
ENSG00000196305	IARS1	black	5567.12	1.12864	0.108117	5.81444	6.08373e-09	5.95025e-08
ENSG00000154263	ABCA10	black	80.2961	-1.66193	0.199893	-5.81276	6.145e-09	6.00637e-08
ENSG00000013573	DDX11	black	932.872	1.12159	0.10726	5.79513	6.82685e-09	6.63499e-08
ENSG00000162852	CNST	black	1371.12	-1.00392	0.0870542	-5.78853	7.10064e-09	6.88158e-08
ENSG00000168209	DDIT4	black	2542.01	1.32335	0.142522	5.77699	7.60484e-09	7.32877e-08
ENSG00000052795	FNIP2	black	2397.26	-1.20716	0.122442	-5.77547	7.67387e-09	7.39068e-08
ENSG00000272686	WASL-DT	black	339.95	-1.3126	0.140792	-5.77161	7.85185e-09	7.5503e-08
ENSG00000197892	KIF13B	black	5763.8	-1.32065	0.142318	-5.76632	8.10233e-09	7.77905e-08
ENSG00000133731	IMPA1	black	1636.03	-1.33106	0.144427	-5.7542	8.70527e-09	8.34494e-08
ENSG00000011347	SYT7	black	1755.95	1.50638	0.175025	5.74995	8.92692e-09	8.5436e-08
ENSG00000198478	SH3BGRL2	black	6956.65	-1.17942	0.118163	-5.74986	8.93189e-09	8.5436e-08
ENSG00000170296	GABARAP	black	1886.35	-1.66288	0.202504	-5.74251	9.32812e-09	8.89777e-08
ENSG00000178075	GRAMD1C	black	434.902	-1.75704	0.219204	-5.73456	9.77685e-09	9.30565e-08
ENSG00000171055	FEZ2	black	1623.25	-1.08046	0.101567	-5.71499	1.09709e-08	1.03877e-07
ENSG00000138641	HERC3	black	1295.27	-1.14169	0.112313	-5.71342	1.10728e-08	1.04745e-07
ENSG00000120063	GNA13	black	3991.84	-1.12596	0.109616	-5.71048	1.12658e-08	1.06408e-07
ENSG00000143217	NECTIN4	black	518.252	1.66866	0.204717	5.70867	1.13862e-08	1.07512e-07
ENSG00000166278	C2	black	1598.23	1.41784	0.160902	5.70434	1.16798e-08	1.10015e-07
ENSG00000054967	RELT	black	335.804	1.25618	0.13303	5.68428	1.31362e-08	1.23019e-07
ENSG00000124762	CDKN1A	black	10309.1	-1.40829	0.16003	-5.67575	1.38083e-08	1.28844e-07
ENSG00000113140	SPARC	black	26990.4	1.38468	0.155896	5.67482	1.38834e-08	1.29506e-07
ENSG00000226396		black	71.1911	1.66618	0.205943	5.66265	1.49057e-08	1.38581e-07
ENSG00000172216	CEBPB	black	1696.57	1.29265	0.140501	5.6416	1.6848e-08	1.55934e-07
ENSG00000120889	TNFRSF10B	black	2699.82	1.19975	0.124323	5.62848	1.81809e-08	1.67817e-07
ENSG00000166793	YPEL4	black	33.7083	-1.65634	0.205714	-5.62112	1.89726e-08	1.74863e-07
ENSG00000236255		black	54.0689	1.35894	0.15289	5.61805	1.93123e-08	1.77675e-07
ENSG00000154265	ABCA5	black	1068.31	-1.57235	0.191138	-5.61035	2.01919e-08	1.85381e-07
ENSG00000153044	CENPH	black	409.496	1.15273	0.116986	5.57954	2.41162e-08	2.19257e-07
ENSG00000100221	JOSD1	black	4743.44	-0.953028	0.0812963	-5.57255	2.51036e-08	2.27831e-07
ENSG00000062524	LTK	black	572.902	-2.05033	0.278231	-5.5721	2.51683e-08	2.28283e-07
ENSG00000140497	SCAMP2	black	9511.9	-1.0239	0.0940365	-5.57121	2.52983e-08	2.29395e-07
ENSG00000132000	PODNL1	black	212.301	1.53627	0.186067	5.56936	2.55683e-08	2.31639e-07
ENSG00000134070	IRAK2	black	352.293	1.34236	0.152178	5.53537	3.10572e-08	2.78666e-07
ENSG00000269821	KCNQ1OT1	black	221.083	1.67558	0.212611	5.52926	3.21593e-08	2.87884e-07
ENSG00000047634	SCML1	black	818.883	1.29487	0.143852	5.52562	3.28333e-08	2.93407e-07
ENSG00000134321	RSAD2	black	881.406	-1.70066	0.217524	-5.51967	3.39646e-08	3.03166e-07
ENSG00000135766	EGLN1	black	3145.82	-0.881496	0.0691362	-5.51804	3.42801e-08	3.05805e-07
ENSG00000100253	MIOX	black	20.9214	2.69099	0.397494	5.51202	3.54743e-08	3.15636e-07
ENSG00000197520	FAM177B	black	122.003	-2.01897	0.275624	-5.51103	3.56744e-08	3.17325e-07
ENSG00000260284	TPSP2	black	5.08241	4.01293	0.637555	5.51	3.58833e-08	3.18816e-07
ENSG00000100401	RANGAP1	black	4689.12	1.01532	0.0935862	5.50637	3.66307e-08	3.25201e-07
ENSG00000184925	LCN12	black	167.146	1.9885	0.270475	5.5033	3.72753e-08	3.30422e-07
ENSG00000164251	F2RL1	black	6241.49	-1.23587	0.133746	-5.50202	3.7546e-08	3.32535e-07
ENSG00000137502	RAB30	black	714.832	-1.24752	0.13594	-5.49889	3.82184e-08	3.38199e-07
ENSG00000182575	NXPH3	black	241.297	-2.12675	0.296185	-5.49234	3.96645e-08	3.50213e-07
ENSG00000118194	TNNT2	black	22.4211	2.0041	0.274166	5.4861	4.10901e-08	3.6164e-07
ENSG00000095637	SORBS1	black	5439.88	-1.72078	0.22261	-5.48392	4.15998e-08	3.65917e-07
ENSG00000180817	PPA1	black	9089.7	1.06127	0.10331	5.4328	5.54768e-08	4.81799e-07
ENSG00000139219	COL2A1	black	36.7256	-2.03604	0.28336	-5.4208	5.93318e-08	5.13399e-07
ENSG00000149557	FEZ1	black	344.731	-1.38798	0.164059	-5.41254	6.21374e-08	5.36172e-07
ENSG00000065618	COL17A1	black	8474.46	-1.85446	0.250711	-5.40248	6.57263e-08	5.654e-07
ENSG00000101558	VAPA	black	5837.84	-1.08703	0.108745	-5.39822	6.73044e-08	5.78331e-07
ENSG00000154153	RETREG1	black	1986.08	-1.35651	0.158681	-5.39772	6.74946e-08	5.79803e-07
ENSG00000003137	CYP26B1	black	182.44	-1.42341	0.171404	-5.38733	7.1512e-08	6.12608e-07
ENSG00000273628		black	13.4554	-2.13267	0.303776	-5.37459	7.67567e-08	6.54783e-07
ENSG00000163898	LIPH	black	4055.76	-1.35716	0.159957	-5.35865	8.3845e-08	7.12128e-07
ENSG00000143498	TAF1A	black	180.81	1.21333	0.13312	5.35854	8.38962e-08	7.12367e-07
ENSG00000215030	RPL13P12	black	1359.78	1.62813	0.210895	5.34924	8.83263e-08	7.47925e-07
ENSG00000166313	APBB1	black	620.177	-1.46247	0.180091	-5.34434	9.07477e-08	7.66955e-07
ENSG00000198521	ZNF43	black	303.258	-1.75066	0.234142	-5.34149	9.21881e-08	7.78488e-07
ENSG00000139514	SLC7A1	black	4837.48	1.11999	0.116778	5.30916	1.10134e-07	9.2271e-07
ENSG00000053524	MCF2L2	black	41.5312	-1.20937	0.135822	-5.22276	1.7628e-07	1.44625e-06
ENSG00000144136	SLC20A1	black	4787.62	-1.45419	0.182988	-5.21447	1.84343e-07	1.50919e-06
ENSG00000182759	MAFA	black	7.9828	-2.16508	0.319638	-5.20926	1.89596e-07	1.54808e-06
ENSG00000177508	IRX3	black	39.553	2.33514	0.352879	5.20048	1.98772e-07	1.61829e-06
ENSG00000077942	FBLN1	black	8501.7	-1.64762	0.220908	-5.19501	2.04707e-07	1.66267e-06
ENSG00000154553	PDLIM3	black	2364.1	-1.69652	0.23109	-5.17774	2.24591e-07	1.81795e-06
ENSG00000155744	FAM126B	black	1016.35	-1.32041	0.158512	-5.17568	2.27088e-07	1.83623e-06
ENSG00000256092	SBNO1-AS1	black	37.1768	1.26827	0.148978	5.15693	2.51025e-07	2.01709e-06
ENSG00000261553		black	83.1448	1.27808	0.151071	5.15043	2.59892e-07	2.08726e-06
ENSG00000139890	REM2	black	27.8561	1.36549	0.168097	5.14875	2.62234e-07	2.10497e-06
ENSG00000157021	CIBAR1P1	black	8.0023	1.88162	0.268406	5.1475	2.63977e-07	2.11731e-06
ENSG00000163516	ANKZF1	black	1396.19	0.923919	0.0823841	5.14564	2.66613e-07	2.13789e-06
ENSG00000162616	DNAJB4	black	588.119	-1.15351	0.1275	-5.12559	2.96607e-07	2.36183e-06
ENSG00000101199	ARFGAP1	black	4376.16	1.1819	0.133089	5.12362	2.99727e-07	2.38421e-06
ENSG00000249231	CASC16	black	10.8919	-1.78454	0.2508	-5.12176	3.02693e-07	2.40532e-06
ENSG00000115041	KCNIP3	black	88.5882	-1.66071	0.226913	-5.11522	3.13383e-07	2.4826e-06
ENSG00000269399		black	34.0746	1.23502	0.143697	5.11503	3.1369e-07	2.48439e-06
ENSG00000141404	GNAL	black	316.08	-1.27917	0.152342	-5.11461	3.14387e-07	2.48928e-06
ENSG00000007314	SCN4A	black	24.6661	-2.07301	0.307658	-5.11284	3.17346e-07	2.51142e-06
ENSG00000156802	ATAD2	black	1364	1.38946	0.174081	5.10948	3.23041e-07	2.55398e-06
ENSG00000224411	HSP90AA2P	black	57.6402	1.66043	0.227347	5.10422	3.3216e-07	2.62394e-06
ENSG00000101596	SMCHD1	black	2469.24	-1.38062	0.172864	-5.09433	3.49973e-07	2.75689e-06
ENSG00000101745	ANKRD12	black	1254.33	-1.29693	0.157349	-5.06472	4.08999e-07	3.19736e-06
ENSG00000153303	FRMD1	black	902.61	-1.97155	0.290959	-5.05759	4.24595e-07	3.3109e-06
ENSG00000197989	SNHG12	black	427.03	1.19691	0.137827	5.05643	4.27173e-07	3.32848e-06
ENSG00000213923	CSNK1E	black	3864.07	1.00911	0.100918	5.04482	4.53954e-07	3.52291e-06
ENSG00000138798	EGF	black	98.5118	-1.96343	0.290834	-5.03185	4.85769e-07	3.75941e-06
ENSG00000176998	HCG4	black	9.62827	-2.05378	0.309072	-5.02726	4.97542e-07	3.84529e-06
ENSG00000131711	MAP1B	black	940.278	-1.53175	0.205835	-5.01252	5.37216e-07	4.13577e-06
ENSG00000182165	TP53TG1	black	634.372	-1.30799	0.161323	-5.00849	5.48593e-07	4.21809e-06
ENSG00000166986	MARS1	black	4423.68	0.928264	0.0855873	5.00382	5.62047e-07	4.31509e-06
ENSG00000155366	RHOC	black	12195.3	-0.970732	0.0942065	-4.99682	5.82846e-07	4.47032e-06
ENSG00000137825	ITPKA	black	1103.9	-1.48891	0.198049	-4.99328	5.93633e-07	4.54853e-06
ENSG00000082641	NFE2L1	black	12612.5	-0.867363	0.0735936	-4.99179	5.98234e-07	4.58265e-06
ENSG00000182919	C11orf54	black	2010.87	-1.118	0.123814	-4.99137	5.99516e-07	4.59133e-06
ENSG00000257335	MGAM	black	909.102	-1.97478	0.295737	-4.98679	6.1392e-07	4.69465e-06
ENSG00000100060	MFNG	black	498.65	-1.00003	0.10042	-4.97942	6.37755e-07	4.8678e-06
ENSG00000156052	GNAQ	black	3723.9	-1.18526	0.137633	-4.97891	6.39438e-07	4.87769e-06
ENSG00000169435	RASSF6	black	1451.63	-1.29954	0.160704	-4.9752	6.51803e-07	4.96833e-06
ENSG00000137135	ARHGEF39	black	447.176	1.06463	0.113594	4.97061	6.67429e-07	5.0774e-06
ENSG00000255112	CHMP1B	black	3564.56	-0.891086	0.0786918	-4.96984	6.70089e-07	5.09638e-06
ENSG00000168003	SLC3A2	black	5981.24	1.04223	0.109176	4.96656	6.81524e-07	5.17824e-06
ENSG00000180190	TDRP	black	121.966	-1.27839	0.156979	-4.95859	7.10075e-07	5.37663e-06
ENSG00000103855	CD276	black	3057.92	1.10924	0.123069	4.95044	7.40467e-07	5.58483e-06
ENSG00000151846	PABPC3	black	77.9494	1.5711	0.216514	4.947	7.53675e-07	5.68166e-06
ENSG00000137878	GCOM1	black	59.8682	-1.47944	0.198373	-4.93735	7.91912e-07	5.93944e-06
ENSG00000218358	RAET1K	black	5.53408	2.44839	0.395063	4.93185	8.14539e-07	6.09432e-06
ENSG00000237643		black	227.993	2.34019	0.373191	4.93096	8.18264e-07	6.12071e-06
ENSG00000130827	PLXNA3	black	1940.57	1.14236	0.130325	4.92894	8.26775e-07	6.17988e-06
ENSG00000129566	TEP1	black	2636.47	-1.00639	0.102859	-4.92309	8.51892e-07	6.35376e-06
ENSG00000152527	PLEKHH2	black	204.207	-1.39762	0.18256	-4.91686	8.79456e-07	6.54984e-06
ENSG00000279196		black	54.2862	1.37436	0.178371	4.90192	9.49035e-07	7.04593e-06
ENSG00000164284	GRPEL2	black	745.422	0.956894	0.0932228	4.9011	9.53004e-07	7.07199e-06
ENSG00000134769	DTNA	black	360.631	-1.84197	0.273999	-4.89771	9.69585e-07	7.18294e-06
ENSG00000260942	CAPN10-DT	black	78.176	1.14047	0.130797	4.89664	9.74878e-07	7.21695e-06
ENSG00000128692	EIF2S2P4	black	27.7317	1.5872	0.222681	4.88233	1.04841e-06	7.72977e-06
ENSG00000105281	SLC1A5	black	9028.52	1.16737	0.136745	4.88037	1.05885e-06	7.80112e-06
ENSG00000146411	SLC2A12	black	194.63	1.65248	0.236417	4.87479	1.08924e-06	8.00784e-06
ENSG00000243646	IL10RB	black	3028.24	-1.05012	0.113419	-4.85036	1.23236e-06	8.99571e-06
ENSG00000135124	P2RX4	black	3086.08	-1.13219	0.130818	-4.83261	1.34755e-06	9.78099e-06
ENSG00000259347		black	16.3263	-2.25011	0.362144	-4.83265	1.34728e-06	9.78099e-06
ENSG00000163235	TGFA	black	1351.11	-1.18473	0.141889	-4.82586	1.39398e-06	1.00966e-05
ENSG00000141441	GAREM1	black	880.355	-1.16296	0.137413	-4.82454	1.40327e-06	1.01544e-05
ENSG00000250266	LINC01612	black	50.3376	-1.87832	0.285917	-4.8207	1.43059e-06	1.03375e-05
ENSG00000105650	PDE4C	black	751.867	-1.39339	0.186333	-4.7946	1.63e-06	1.1699e-05
ENSG00000166415	WDR72	black	463.947	2.17545	0.349613	4.7923	1.64882e-06	1.18258e-05
ENSG00000159674	SPON2	black	2508.25	1.30187	0.167645	4.7831	1.7261e-06	1.23514e-05
ENSG00000167037	SGSM1	black	207.534	-1.42367	0.193174	-4.78154	1.73961e-06	1.24394e-05
ENSG00000149636	DSN1	black	890.787	1.00145	0.104882	4.78112	1.74318e-06	1.2462e-05
ENSG00000075651	PLD1	black	1994.22	-1.17647	0.14172	-4.77329	1.81243e-06	1.29331e-05
ENSG00000140859	KIFC3	black	607.339	1.30246	0.16847	4.7632	1.90545e-06	1.35436e-05
ENSG00000258017		black	13.3575	1.90912	0.296153	4.75809	1.95436e-06	1.38721e-05
ENSG00000112245	PTP4A1	black	11816.1	-1.11774	0.129948	-4.75376	1.99664e-06	1.41526e-05
ENSG00000179094	PER1	black	1787.01	-1.29126	0.166459	-4.7535	1.99927e-06	1.4168e-05
ENSG00000134245	WNT2B	black	421.602	-1.26175	0.160552	-4.74457	2.0895e-06	1.47702e-05
ENSG00000080819	CPOX	black	996.56	0.8674	0.0774596	4.74312	2.10454e-06	1.48662e-05
ENSG00000107186	MPDZ	black	462.047	-1.43616	0.19802	-4.72761	2.27175e-06	1.59925e-05
ENSG00000165895	ARHGAP42	black	641.188	-1.23879	0.156372	-4.7246	2.30571e-06	1.62204e-05
ENSG00000149591	TAGLN	black	36713.6	-1.82912	0.281572	-4.72036	2.35427e-06	1.65394e-05
ENSG00000215644	GCGR	black	7.60883	-2.057	0.330277	-4.71423	2.4263e-06	1.70144e-05
ENSG00000157514	TSC22D3	black	3126.49	-1.22533	0.153926	-4.71217	2.4509e-06	1.71792e-05
ENSG00000196890	H2BU1	black	22.242	1.67172	0.24896	4.70647	2.52037e-06	1.7622e-05
ENSG00000125977	EIF2S2	black	4129.07	0.93112	0.0916572	4.70362	2.55594e-06	1.78424e-05
ENSG00000138593	SECISBP2L	black	1677.82	-1.12414	0.132983	-4.69337	2.68738e-06	1.87176e-05
ENSG00000143507	DUSP10	black	442.379	1.21476	0.152493	4.68713	2.77057e-06	1.92492e-05
ENSG00000275234		black	790.523	-1.26145	0.162723	-4.67945	2.87643e-06	1.99308e-05
ENSG00000072864	NDE1	black	1269.14	0.861996	0.0775488	4.66797	3.04189e-06	2.10018e-05
ENSG00000138346	DNA2	black	337.654	1.27993	0.167314	4.66146	3.13978e-06	2.1639e-05
ENSG00000111897	SERINC1	black	7006	-0.881773	0.0819687	-4.65755	3.19996e-06	2.20193e-05
ENSG00000230454		black	16.5593	1.4724	0.20981	4.63465	3.57543e-06	2.44937e-05
ENSG00000065357	DGKA	black	1591.02	-1.16367	0.143328	-4.63041	3.64947e-06	2.49787e-05
ENSG00000166532	RIMKLB	black	283.431	-1.35863	0.185915	-4.61841	3.86699e-06	2.64205e-05
ENSG00000204176	SYT15	black	7.16788	-1.78396	0.278588	-4.60883	4.04939e-06	2.75725e-05
ENSG00000277200		black	37.0199	-1.5831	0.235078	-4.60741	4.07712e-06	2.77457e-05
ENSG00000023902	PLEKHO1	black	1795.34	-1.22287	0.156923	-4.60653	4.09437e-06	2.78569e-05
ENSG00000119711	ALDH6A1	black	1557.65	-1.10443	0.13175	-4.5877	4.48148e-06	3.03486e-05
ENSG00000179362	HMGN2P46	black	127.438	-1.15601	0.143003	-4.58741	4.4877e-06	3.03789e-05
ENSG00000182732	RGS6	black	35.1302	-1.64844	0.250493	-4.58474	4.54554e-06	3.073e-05
ENSG00000143776	CDC42BPA	black	2649.27	-1.08999	0.128713	-4.5838	4.56609e-06	3.08553e-05
ENSG00000187955	COL14A1	black	2956.26	-1.48094	0.214015	-4.58349	4.57271e-06	3.08933e-05
ENSG00000167748	KLK1	black	3000.1	-1.5988	0.240277	-4.57304	4.80704e-06	3.23631e-05
ENSG00000055208	TAB2	black	3562.85	-0.900343	0.0876895	-4.56547	4.98385e-06	3.34804e-05
ENSG00000213430	HSPD1P1	black	20.8606	1.4078	0.199157	4.55821	5.1591e-06	3.45824e-05
ENSG00000159399	HK2	black	10756.4	-1.20416	0.154699	-4.55178	5.31947e-06	3.55646e-05
ENSG00000253304	TMEM200B	black	198.55	-1.42268	0.203032	-4.54451	5.5064e-06	3.67506e-05
ENSG00000101665	SMAD7	black	1346.76	-1.08386	0.128493	-4.54389	5.52243e-06	3.68417e-05
ENSG00000096070	BRPF3	black	3326.03	-0.988496	0.107673	-4.53686	5.70987e-06	3.80099e-05
ENSG00000116729	WLS	black	3762.41	-0.929381	0.0949203	-4.5236	6.07973e-06	4.03155e-05
ENSG00000105711	SCN1B	black	177.758	-1.17342	0.149083	-4.51709	6.26963e-06	4.145e-05
ENSG00000189001	SBSN	black	3.6007	3.1819	0.593903	4.51571	6.31044e-06	4.1693e-05
ENSG00000173376	NDNF	black	358.747	-1.41555	0.202819	-4.51414	6.35748e-06	4.19709e-05
ENSG00000213889	PPM1N	black	60.3566	1.3616	0.190946	4.51224	6.41475e-06	4.23277e-05
ENSG00000169908	TM4SF1	black	4045.83	1.13476	0.140786	4.50867	6.52352e-06	4.29799e-05
ENSG00000120256	LRP11	black	1926.17	0.932456	0.0959207	4.50848	6.52948e-06	4.3002e-05
ENSG00000115425	PECR	black	611.224	-1.01334	0.113888	-4.5074	6.56258e-06	4.32015e-05
ENSG00000254815	LMNTD2-AS1	black	50.0833	1.62106	0.248821	4.50548	6.62217e-06	4.35845e-05
ENSG00000117643	MAN1C1	black	431.449	-1.14595	0.1436	-4.4983	6.84976e-06	4.49578e-05
ENSG00000185532	PRKG1	black	562.64	-1.2969	0.177316	-4.49421	6.98302e-06	4.57642e-05
ENSG00000145349	CAMK2D	black	3077.49	-1.03538	0.119257	-4.48935	7.1441e-06	4.67305e-05
ENSG00000223839	FAM95B1	black	3.38363	-2.30562	0.402731	-4.48345	7.34472e-06	4.79818e-05
ENSG00000233558		black	11.2101	1.70301	0.269012	4.47197	7.75025e-06	5.04387e-05
ENSG00000117707	PROX1	black	965.581	1.40982	0.203734	4.46575	7.97878e-06	5.18167e-05
ENSG00000103034	NDRG4	black	269.325	-1.29361	0.177794	-4.46368	8.05645e-06	5.23101e-05
ENSG00000150907	FOXO1	black	1443.3	-1.02637	0.118234	-4.4519	8.51151e-06	5.49986e-05
ENSG00000169814	BTD	black	907.538	-0.934996	0.0979186	-4.44242	8.89508e-06	5.74049e-05
ENSG00000138764	CCNG2	black	1929.62	-1.09369	0.13369	-4.44076	8.96434e-06	5.78249e-05
ENSG00000271723	MROH7-TTC4	black	4.52517	-1.88292	0.311886	-4.43407	9.24709e-06	5.95396e-05
ENSG00000166896	ATP23	black	443.743	-0.937038	0.0985963	-4.4326	9.31017e-06	5.99082e-05
ENSG00000163531	NFASC	black	863.222	-1.33117	0.187554	-4.43161	9.3534e-06	6.01519e-05
ENSG00000172493	AFF1	black	3503.14	-0.974947	0.107247	-4.42852	9.48825e-06	6.09778e-05
ENSG00000236499	LINC00896	black	26.3955	1.57418	0.242843	4.42336	9.7179e-06	6.23239e-05
ENSG00000092621	PHGDH	black	1723.16	1.46252	0.218043	4.41438	1.01299e-05	6.47642e-05
ENSG00000107736	CDH23	black	128.857	-1.47665	0.221324	-4.41277	1.02058e-05	6.52356e-05
ENSG00000240489	SETP14	black	22.5067	1.23401	0.166545	4.40725	1.04689e-05	6.68071e-05
ENSG00000158825	CDA	black	927.624	-1.42536	0.210145	-4.40344	1.06548e-05	6.78948e-05
ENSG00000137571	SLCO5A1	black	111.47	1.41227	0.207651	4.3933	1.11643e-05	7.09952e-05
ENSG00000173762	CD7	black	458.63	-1.34789	0.193017	-4.39281	1.11897e-05	7.11419e-05
ENSG00000136883	KIF12	black	1094.69	1.398	0.204853	4.38361	1.16727e-05	7.40752e-05
ENSG00000146085	MMUT	black	2152.01	-0.787235	0.0655425	-4.38243	1.17362e-05	7.44631e-05
ENSG00000153094	BCL2L11	black	1447.26	-1.10368	0.138061	-4.37253	1.22813e-05	7.77456e-05
ENSG00000139112	GABARAPL1	black	1421.91	-0.960671	0.105484	-4.3672	1.25849e-05	7.9586e-05
ENSG00000178750	STX19	black	393.786	-1.34676	0.193917	-4.36659	1.26201e-05	7.97918e-05
ENSG00000185633	NDUFA4L2	black	774.645	1.53237	0.236666	4.36215	1.28793e-05	8.13142e-05
ENSG00000072415	MPP5	black	1911.32	-1.02571	0.120565	-4.36037	1.29843e-05	8.19157e-05
ENSG00000162998	FRZB	black	949.309	-1.40409	0.208385	-4.33854	1.43434e-05	9.00488e-05
ENSG00000173535	TNFRSF10C	black	66.6868	1.2095	0.16437	4.31645	1.58558e-05	9.9032e-05
ENSG00000111860	CEP85L	black	135.754	-1.20964	0.164668	-4.30949	1.63633e-05	0.000101995
ENSG00000090861	AARS1	black	5721.96	0.864636	0.0846771	4.30619	1.66091e-05	0.000103465
ENSG00000226084		black	503.885	-1.64463	0.265865	-4.3053	1.66759e-05	0.000103839
ENSG00000180758	GPR157	black	763.189	1.07294	0.133113	4.30416	1.6762e-05	0.000104333
ENSG00000132196	HSD17B7	black	408.211	0.992979	0.114836	4.29288	1.76367e-05	0.00010949
ENSG00000133639	BTG1	black	5844.84	-0.893239	0.0920026	-4.27422	1.91809e-05	0.000118552
ENSG00000157227	MMP14	black	8717.6	1.04021	0.126449	4.27213	1.93614e-05	0.000119548
ENSG00000164542	KIAA0895	black	186.148	1.25893	0.177765	4.26932	1.96073e-05	0.000120945
ENSG00000110076	NRXN2	black	319.306	-1.58593	0.254501	-4.26691	1.98196e-05	0.000122206
ENSG00000141497	ZMYND15	black	125.525	1.11756	0.145015	4.25863	2.0568e-05	0.000126542
ENSG00000126777	KTN1	black	8782.5	-1.10876	0.142977	-4.25772	2.06523e-05	0.00012701
ENSG00000229419	RALGAPA1P1	black	57.2899	-1.34085	0.197811	-4.25078	2.13025e-05	0.00013067
ENSG00000067082	KLF6	black	10547.6	-0.989952	0.11538	-4.24641	2.17223e-05	0.000133034
ENSG00000172081	MOB3A	black	2009.96	-0.907374	0.0962282	-4.23341	2.30174e-05	0.000140491
ENSG00000170248	PDCD6IP	black	9658.48	-0.988155	0.115898	-4.21192	2.53204e-05	0.000153485
ENSG00000171517	LPAR3	black	53.5219	-1.61519	0.265085	-4.20693	2.58869e-05	0.000156672
ENSG00000166912	MTMR10	black	1146.55	-0.816234	0.0755981	-4.18309	2.87579e-05	0.000172424
ENSG00000160471	COX6B2	black	135.36	-1.61663	0.26714	-4.17993	2.91603e-05	0.000174532
ENSG00000273117	INSIG1-DT	black	45.7449	1.08439	0.139821	4.17954	2.92103e-05	0.000174797
ENSG00000248405	PRR5-ARHGAP8	black	14.2772	1.36983	0.208523	4.17138	3.0276e-05	0.000180859
ENSG00000101844	ATG4A	black	766.656	-0.948017	0.107406	-4.17123	3.02961e-05	0.000180928
ENSG00000181035	SLC25A42	black	461.658	-1.1613	0.159069	-4.15734	3.21979e-05	0.000191782
ENSG00000260899		black	11.1619	1.37366	0.210414	4.15208	3.29462e-05	0.000196088
ENSG00000162006	MSLNL	black	6.87024	3.81779	0.799126	4.15177	3.29908e-05	0.000196316
ENSG00000185745	IFIT1	black	654.536	-1.42843	0.224204	-4.14103	3.4575e-05	0.000205263
ENSG00000173272	MZT2A	black	1650.86	1.02111	0.12608	4.13319	3.57768e-05	0.000212035
ENSG00000140675	SLC5A2	black	35.3994	1.35308	0.206678	4.12756	3.66634e-05	0.000216998
ENSG00000236404	VLDLR-AS1	black	22.7147	-1.76836	0.307363	-4.12657	3.68208e-05	0.000217846
ENSG00000109321	AREG	black	2181.9	1.56683	0.258721	4.12346	3.73217e-05	0.000220429
ENSG00000163788	SNRK	black	1443.5	-0.891787	0.0953755	-4.10784	3.99379e-05	0.000234847
ENSG00000274026	FAM27E3	black	9.23283	1.28185	0.190515	4.10387	4.06301e-05	0.000238735
ENSG00000244122	UGT1A7	black	3.81096	-1.94925	0.353681	-4.09761	4.17443e-05	0.000244862
ENSG00000197879	MYO1C	black	13224.9	-0.895503	0.0965221	-4.09754	4.17566e-05	0.000244887
ENSG00000127334	DYRK2	black	4002.14	-1.04832	0.134213	-4.08548	4.39856e-05	0.000256885
ENSG00000144649	GASK1A	black	85.6311	-1.52107	0.250499	-4.07613	4.57911e-05	0.000266699
ENSG00000139146	SINHCAF	black	2960.87	1.01294	0.125931	4.07317	4.63777e-05	0.000269834
ENSG00000113389	NPR3	black	185.576	-1.74868	0.306592	-4.07278	4.64557e-05	0.000270186
ENSG00000250337	PURPL	black	14.4492	2.63456	0.524656	4.06849	4.73184e-05	0.000274841
ENSG00000226652	PSMD10P2	black	24.4295	-1.26035	0.18704	-4.06518	4.79957e-05	0.000278617
ENSG00000197077	KIAA1671	black	4647.77	-1.10051	0.147899	-4.06025	4.90207e-05	0.000284193
ENSG00000237638	LINC02245	black	2.4701	-2.07089	0.38799	-4.04879	5.14821e-05	0.000297234
ENSG00000104419	NDRG1	black	26004.3	-1.13951	0.158135	-4.04405	5.25349e-05	0.000302745
ENSG00000143816	WNT9A	black	209.9	-1.42312	0.228438	-4.041	5.32239e-05	0.000306601
ENSG00000153113	CAST	black	13923.6	-1.07969	0.143642	-4.03568	5.44435e-05	0.000312984
ENSG00000169031	COL4A3	black	50.0678	-1.59274	0.271053	-4.03145	5.54348e-05	0.000318208
ENSG00000132436	FIGNL1	black	565.35	1.05089	0.136991	4.02138	5.78572e-05	0.000331312
ENSG00000119042	SATB2	black	5827.5	-1.29166	0.196901	-4.0206	5.80494e-05	0.000332351
ENSG00000111540	RAB5B	black	7700.1	-0.828508	0.0817349	-4.01918	5.84e-05	0.000334234
ENSG00000188910	GJB3	black	876.775	1.54782	0.260954	4.01533	5.93631e-05	0.000339306
ENSG00000143256	PFDN2	black	1668.65	1.01816	0.129192	4.01078	6.05197e-05	0.000345341
ENSG00000080815	PSEN1	black	5074.04	-0.828837	0.0820099	-4.00973	6.0788e-05	0.000346615
ENSG00000198585	NUDT16	black	2578.44	-0.835151	0.0835981	-4.00907	6.09578e-05	0.000347519
ENSG00000100036	SLC35E4	black	616.999	1.14552	0.161311	4.00171	6.28852e-05	0.00035778
ENSG00000159592	GPBP1L1	black	6380.97	-0.786348	0.0716449	-3.99677	6.42137e-05	0.000364935
ENSG00000205763	RP9P	black	144.937	0.917919	0.104721	3.99078	6.58571e-05	0.000373311
ENSG00000182472	CAPN12	black	225.686	1.40659	0.227464	3.98562	6.73043e-05	0.000380745
ENSG00000266401		black	3.89202	3.225	0.684379	3.98172	6.84196e-05	0.000386558
ENSG00000177000	MTHFR	black	1336.56	-0.858192	0.0900108	-3.97943	6.90801e-05	0.000389933
ENSG00000249007		black	126.801	1.29527	0.199858	3.97918	6.91542e-05	0.000390208
ENSG00000228037		black	93.6397	-1.04669	0.138018	-3.96104	7.46254e-05	0.000419774
ENSG00000235587	GAPDHP65	black	107.737	1.58112	0.272992	3.96024	7.4873e-05	0.000421014
ENSG00000258441	LINC00641	black	253.125	-1.15582	0.165881	-3.95353	7.70061e-05	0.000431985
ENSG00000272501		black	76.559	-1.03327	0.135669	-3.93066	8.47122e-05	0.000472123
ENSG00000130309	COLGALT1	black	5229.2	0.861259	0.0920395	3.92504	8.67153e-05	0.000482154
ENSG00000135114	OASL	black	1183.14	-1.40178	0.229747	-3.92508	8.67004e-05	0.000482154
ENSG00000100242	SUN2	black	6452.56	-0.950146	0.114833	-3.92001	8.85458e-05	0.000491093
ENSG00000172803	SNX32	black	76.3852	-1.0886	0.150381	-3.91407	9.07523e-05	0.000502518
ENSG00000183077	AFMID	black	944.362	0.869172	0.0944464	3.9088	9.27568e-05	0.000512973
ENSG00000163681	SLMAP	black	3825.94	-1.07086	0.146168	-3.90551	9.40267e-05	0.000519158
ENSG00000132026	RTBDN	black	12.2493	-1.6622	0.298317	-3.89585	9.78555e-05	0.000539333
ENSG00000165171	METTL27	black	298.67	1.18775	0.176837	3.88917	0.000100587	0.000553004
ENSG00000152952	PLOD2	black	4093.93	-1.17575	0.173873	-3.88647	0.000101713	0.000558895
ENSG00000127957	PMS2P3	black	81.7882	0.971767	0.121567	3.88072	0.000104149	0.000571367
ENSG00000006007	GDE1	black	5764.92	-0.787154	0.0742313	-3.86836	0.000109568	0.000599072
ENSG00000163406	SLC15A2	black	172.59	-1.06489	0.146079	-3.86701	0.000110177	0.000602185
ENSG00000007168	PAFAH1B1	black	5090.36	-0.722664	0.0576308	-3.86363	0.000111716	0.000610166
ENSG00000146555	SDK1	black	391.936	-1.22764	0.188497	-3.86019	0.000113298	0.000618041
ENSG00000248771	SMIM31	black	946.507	-1.36717	0.225026	-3.85365	0.00011637	0.000633228
ENSG00000269313	MAGIX	black	252.643	-1.17582	0.175371	-3.85366	0.000116367	0.000633228
ENSG00000100554	ATP6V1D	black	2197.71	-0.886967	0.100624	-3.84567	0.000120224	0.000652821
ENSG00000168216	LMBRD1	black	2662.2	-0.982654	0.125816	-3.8362	0.000124954	0.000676362
ENSG00000139194	RBP5	black	181.291	-1.06218	0.146659	-3.83323	0.000126473	0.000683981
ENSG00000164463	CREBRF	black	890.679	-1.02694	0.137633	-3.82857	0.000128889	0.000696684
ENSG00000111859	NEDD9	black	3881.33	-1.02803	0.138259	-3.8191	0.000133937	0.000721567
ENSG00000145780	FEM1C	black	1838.15	-0.932593	0.113323	-3.81734	0.0001349	0.000725991
ENSG00000197013	ZNF429	black	199.614	-1.06736	0.148667	-3.81632	0.000135457	0.000728641
ENSG00000229816	DDX50P1	black	10.6667	1.39287	0.234085	3.81431	0.000136563	0.000734048
ENSG00000196338	NLGN3	black	83.5634	-1.19453	0.182547	-3.80467	0.000141991	0.000760308
ENSG00000151006	PRSS53	black	39.6341	1.35134	0.224128	3.79844	0.000145609	0.000778735
ENSG00000081320	STK17B	black	2418.03	-1.14395	0.169983	-3.7883	0.000151684	0.000809819
ENSG00000052344	PRSS8	black	15417.2	-1.07791	0.15266	-3.78558	0.000153348	0.000817714
ENSG00000198561	CTNND1	black	19735.6	-0.841454	0.090231	-3.78423	0.000154188	0.000821483
ENSG00000150782	IL18	black	1361.22	-1.211	0.187933	-3.78326	0.00015479	0.000824406
ENSG00000146648	EGFR	black	3509.03	-1.00139	0.133489	-3.75608	0.000172595	0.000914969
ENSG00000184481	FOXO4	black	1396.17	-0.981575	0.128462	-3.74877	0.000177705	0.000940283
ENSG00000057593	F7	black	195.864	1.92581	0.380913	3.74315	0.000181728	0.000960911
ENSG00000169583	CLIC3	black	171.596	1.28249	0.209106	3.74208	0.000182505	0.000964524
ENSG00000167601	AXL	black	1724.43	-1.04066	0.144617	-3.73854	0.000185095	0.000976873
ENSG00000213639	PPP1CB	black	10159	-0.8865	0.103673	-3.72807	0.00019295	0.00101498
ENSG00000115112	TFCP2L1	black	4440.63	-1.39145	0.239547	-3.72139	0.000198128	0.00104049
ENSG00000176907	TCIM	black	1940.84	-1.11977	0.166814	-3.71536	0.000202915	0.00106328
ENSG00000167608	TMC4	black	6164.18	-0.955685	0.122686	-3.71424	0.000203813	0.00106744
ENSG00000075539	FRYL	black	5765.77	-1.07565	0.155633	-3.69879	0.000216634	0.0011296
ENSG00000280213	UCKL1-AS1	black	45.9281	1.46986	0.262263	3.69803	0.000217281	0.00113278
ENSG00000183049	CAMK1D	black	2419.59	-1.13487	0.172023	-3.6906	0.000223728	0.00116364
ENSG00000122042	UBL3	black	3057.36	-0.968305	0.127015	-3.68702	0.000226898	0.00117933
ENSG00000168490	PHYHIP	black	88.1157	-1.31724	0.22227	-3.67677	0.000236207	0.00122524
ENSG00000117479	SLC19A2	black	598.262	0.878073	0.10319	3.66386	0.000248438	0.00128415
ENSG00000095596	CYP26A1	black	14.7897	1.89918	0.382612	3.65692	0.000255264	0.00131635
ENSG00000135740	SLC9A5	black	47.0425	1.07244	0.15664	3.65452	0.000257666	0.00132762
ENSG00000279198		black	41.6339	1.16893	0.183224	3.65088	0.000261347	0.00134502
ENSG00000112182	BACH2	black	112.985	-1.31844	0.22453	-3.64511	0.000267275	0.00137369
ENSG00000003400	CASP10	black	2075.72	-0.994311	0.136031	-3.63381	0.000279265	0.00143008
ENSG00000183475	ASB7	black	934.824	-0.807647	0.084707	-3.63189	0.000281352	0.00143933
ENSG00000176222	ZNF404	black	44.011	-1.06213	0.154786	-3.63163	0.000281637	0.00144007
ENSG00000106070	GRB10	black	1268.75	1.00624	0.139865	3.61951	0.000295165	0.00150376
ENSG00000273391		black	10.9821	1.13458	0.175458	3.61669	0.000298396	0.00151871
ENSG00000276900		black	85.5715	-1.07481	0.159145	-3.61187	0.000303995	0.00154542
ENSG00000166689	PLEKHA7	black	2311.27	-0.909171	0.113683	-3.59922	0.000319173	0.00161593
ENSG00000117143	UAP1	black	4045.74	-0.840639	0.0949739	-3.58666	0.000334937	0.00168715
ENSG00000226742	HSBP1L1	black	661.089	-0.962909	0.129072	-3.58645	0.000335211	0.00168826
ENSG00000122547	EEPD1	black	1220.35	1.03858	0.150182	3.58618	0.000335563	0.00168975
ENSG00000276603		black	9.74191	1.43191	0.25991	3.58549	0.000336443	0.00169363
ENSG00000165810	BTNL9	black	286.132	1.29522	0.222238	3.57824	0.000345918	0.0017368
ENSG00000023445	BIRC3	black	2205.56	-1.25707	0.212045	-3.57033	0.000356538	0.00178692
ENSG00000080839	RBL1	black	544.328	1.00156	0.140551	3.56855	0.000358965	0.00179762
ENSG00000196081	ZNF724	black	58.7454	1.13158	0.177313	3.56192	0.000368155	0.00184053
ENSG00000130158	DOCK6	black	3134.83	0.971056	0.132907	3.54426	0.000393713	0.00195797
ENSG00000123836	PFKFB2	black	3230.51	-0.985746	0.137112	-3.54271	0.000396044	0.00196829
ENSG00000113742	CPEB4	black	1118.27	-1.01452	0.145443	-3.53761	0.00040377	0.00200507
ENSG00000145919	BOD1	black	1513.75	0.867565	0.103902	3.53762	0.000403753	0.00200507
ENSG00000268895	A1BG-AS1	black	25.6785	-1.12445	0.176653	-3.53488	0.000407955	0.0020239
ENSG00000075618	FSCN1	black	2277.66	1.21163	0.202244	3.51866	0.000433737	0.0021418
ENSG00000228672	PROB1	black	309.884	-1.04316	0.154606	-3.5132	0.000442736	0.00218346
ENSG00000245149	RNF139-AS1	black	54.7143	0.977127	0.136092	3.50593	0.000455018	0.00223902
ENSG00000184786	DYNLT2	black	70.5437	0.954455	0.129826	3.50049	0.000464405	0.00228266
ENSG00000072778	ACADVL	black	13507.5	-0.822867	0.0923746	-3.4952	0.000473713	0.00232396
ENSG00000143493	INTS7	black	1060.6	0.786903	0.0820934	3.49484	0.000474345	0.0023267
ENSG00000138688	KIAA1109	black	2522.54	-1.00008	0.143496	-3.48495	0.000492232	0.00240905
ENSG00000267048		black	4.04365	1.75872	0.361285	3.48401	0.000493954	0.00241635
ENSG00000005108	THSD7A	black	117.658	-1.19815	0.201632	-3.46251	0.000535162	0.00260184
ENSG00000144857	BOC	black	647.61	-1.27164	0.223537	-3.45196	0.000556522	0.00269676
ENSG00000108061	SHOC2	black	2052.38	-0.945537	0.129088	-3.45143	0.000557618	0.00270122
ENSG00000157538	VPS26C	black	2718.42	-0.744861	0.070993	-3.44908	0.000562503	0.0027236
ENSG00000099992	TBC1D10A	black	799.145	-0.774074	0.0796717	-3.44004	0.000581629	0.0028096
ENSG00000165861	ZFYVE1	black	907.035	-0.808198	0.0898138	-3.43153	0.000600198	0.00289205
ENSG00000008516	MMP25	black	207.187	-1.11397	0.178961	-3.43072	0.00060198	0.00289973
ENSG00000134684	YARS1	black	3628.68	0.741393	0.0709631	3.40168	0.000669739	0.00320064
ENSG00000099889	ARVCF	black	632.418	1.00432	0.148296	3.40077	0.000671956	0.00321024
ENSG00000100346	CACNA1I	black	24.2685	-1.50206	0.294909	-3.39787	0.000679116	0.00324294
ENSG00000280033		black	11.8434	1.26434	0.225148	3.39485	0.000686657	0.00327692
ENSG00000258839	MC1R	black	155.026	1.22262	0.213553	3.38377	0.000714973	0.00339681
ENSG00000160867	FGFR4	black	3882.81	1.12415	0.184539	3.38219	0.000719101	0.00341379
ENSG00000112033	PPARD	black	3557.59	-0.965846	0.137795	-3.38072	0.000722967	0.0034286
ENSG00000081181	ARG2	black	167.261	1.07936	0.171716	3.37392	0.000741067	0.00350563
ENSG00000102984	ZNF821	black	133.894	-0.924119	0.125739	-3.37302	0.000743489	0.0035155
ENSG00000145832	SLC25A48	black	62.3452	-1.41419	0.271167	-3.37132	0.00074808	0.00353342
ENSG00000153066	TXNDC11	black	2926.48	-0.759806	0.077189	-3.36585	0.00076309	0.00359826
ENSG00000148090	AUH	black	821.446	-0.777594	0.0827092	-3.35627	0.000790011	0.00371226
ENSG00000160973	FOXH1	black	37.5798	-1.26475	0.228689	-3.34407	0.000825592	0.00386991
ENSG00000163520	FBLN2	black	3333.31	-1.26131	0.227763	-3.34257	0.000830077	0.00388916
ENSG00000255507	UVRAG-DT	black	2.86674	1.47241	0.290929	3.34242	0.0008305	0.00389055
ENSG00000136943	CTSV	black	367.027	1.12646	0.187501	3.34109	0.000834508	0.00390755
ENSG00000198944	SOWAHA	black	1243.9	-1.1544	0.1959	-3.34048	0.000836337	0.00391551
ENSG00000007384	RHBDF1	black	1811.09	0.924418	0.127126	3.33857	0.000842121	0.00393781
ENSG00000277511		black	17.922	1.08975	0.177077	3.33049	0.000866922	0.0040452
ENSG00000126216	TUBGCP3	black	1362.82	0.804438	0.0914845	3.32776	0.000875488	0.00408208
ENSG00000075426	FOSL2	black	7755.33	-0.918974	0.126236	-3.31896	0.000903529	0.00420076
ENSG00000228929	RPS13P2	black	95.4013	1.27735	0.234865	3.30976	0.000933773	0.00433093
ENSG00000259354		black	104.905	-1.04409	0.16446	-3.30834	0.000938491	0.00435151
ENSG00000178715		black	112.356	1.28384	0.237022	3.30702	0.000942949	0.00436955
ENSG00000230943	LINC02541	black	11.5554	-1.44453	0.285644	-3.30668	0.000944076	0.0043728
ENSG00000149503	INCENP	black	1299.45	0.815126	0.0953908	3.30353	0.000954769	0.00441835
ENSG00000102882	MAPK3	black	8796.11	-0.924605	0.129297	-3.28396	0.0010236	0.00471846
ENSG00000163884	KLF15	black	103.621	-1.2344	0.224302	-3.27417	0.00105972	0.00487113
ENSG00000164916	FOXK1	black	2799.4	0.858383	0.109576	3.27063	0.00107307	0.00492739
ENSG00000018408	WWTR1	black	1572.66	-1.0342	0.163502	-3.26721	0.00108613	0.00498288
ENSG00000117020	AKT3	black	703.853	-1.07012	0.174935	-3.25905	0.00111788	0.00511939
ENSG00000243547	HNRNPKP4	black	55.0687	1.26294	0.234344	3.25563	0.00113142	0.00517528
ENSG00000095739	BAMBI	black	506.131	1.19038	0.21345	3.2344	0.001219	0.00553812
ENSG00000145358	DDIT4L	black	62.2195	-1.48623	0.305206	-3.23135	0.00123208	0.00559422
ENSG00000109787	KLF3	black	6202.8	-0.86481	0.113128	-3.22474	0.00126086	0.00571481
ENSG00000146521	LINC01558	black	102.632	1.28499	0.243552	3.22309	0.00126814	0.00574697
ENSG00000104081	BMF	black	1134.83	-1.04524	0.169348	-3.21966	0.00128342	0.00581107
ENSG00000233836		black	104.129	-1.4471	0.294311	-3.21801	0.00129081	0.00584027
ENSG00000123240	OPTN	black	4982.42	-0.828979	0.102379	-3.21334	0.001312	0.00593006
ENSG00000198064	NPIPB13	black	26.2217	1.77678	0.398155	3.20675	0.00134245	0.00605527
ENSG00000122574	WIPF3	black	116.921	-1.16651	0.208168	-3.2018	0.00136571	0.00614849
ENSG00000240541	TM4SF1-AS1	black	7.60669	1.35957	0.269072	3.19458	0.00140036	0.00628978
ENSG00000147852	VLDLR	black	480.88	-1.16693	0.20913	-3.18906	0.00142736	0.00640453
ENSG00000279283		black	5.44243	1.49333	0.311687	3.18695	0.00143781	0.00644765
ENSG00000020577	SAMD4A	black	839.409	-1.03529	0.168222	-3.18207	0.00146225	0.0065487
ENSG00000069956	MAPK6	black	3051.06	-0.953624	0.142645	-3.1801	0.00147225	0.0065868
ENSG00000163624	CDS1	black	2391.52	-0.863602	0.114352	-3.17968	0.00147436	0.00659527
ENSG00000176597	B3GNT5	black	1784.54	-1.00194	0.157868	-3.1795	0.00147528	0.00659844
ENSG00000117335	CD46	black	14084.8	0.865242	0.115157	3.1717	0.00151549	0.00675966
ENSG00000056487	PHF21B	black	2.44556	-1.76146	0.398109	-3.16862	0.00153163	0.00682673
ENSG00000124181	PLCG1	black	2992.95	0.938336	0.138405	3.16707	0.00153985	0.00685545
ENSG00000069667	RORA	black	356.516	-1.03884	0.170209	-3.16575	0.00154685	0.00688262
ENSG00000188051	TMEM221	black	10.2719	-1.26568	0.241891	-3.16539	0.00154877	0.00688918
ENSG00000124226	RNF114	black	5197.81	0.774456	0.0869256	3.15737	0.00159201	0.00707394
ENSG00000100558	PLEK2	black	2319.36	0.889351	0.123791	3.14523	0.00165955	0.00734382
ENSG00000145685	LHFPL2	black	2412.39	-0.885338	0.122642	-3.14198	0.00167811	0.00741746
ENSG00000232400	RAD17P1	black	10.5639	-1.54867	0.334041	-3.13934	0.00169329	0.00747704
ENSG00000235034	C19orf81	black	5.53308	1.95062	0.462153	3.13884	0.0016962	0.00748883
ENSG00000173599	PC	black	1211.11	-0.98988	0.156449	-3.13125	0.00174065	0.00766751
ENSG00000180573	H2AC6	black	1927.36	-1.04476	0.174368	-3.1242	0.00178291	0.00783461
ENSG00000203706	SERTAD4-AS1	black	82.2657	-1.26418	0.244659	-3.12346	0.00178735	0.00785194
ENSG00000272205	POU2F1-DT	black	12.805	1.11155	0.195801	3.12334	0.00178812	0.0078542
ENSG00000188786	MTF1	black	1006.87	-0.869275	0.118323	-3.12091	0.00180296	0.00791147
ENSG00000116857	TMEM9	black	3158.14	0.961737	0.148004	3.11976	0.00180999	0.00794008
ENSG00000180096	SEPTIN1	black	431.494	-0.963761	0.148745	-3.11782	0.00182194	0.00799021
ENSG00000272079		black	181.669	-1.04631	0.17526	-3.11716	0.00182603	0.00800701
ENSG00000122565	CBX3	black	6256.06	0.884499	0.123365	3.11676	0.00182848	0.00801549
ENSG00000125772	GPCPD1	black	2060.5	0.894332	0.126905	3.1073	0.00188807	0.00825793
ENSG00000143110	C1orf162	black	266.298	-1.03314	0.171595	-3.10694	0.00189034	0.0082667
ENSG00000137364	TPMT	black	3466.61	-0.906134	0.131019	-3.09981	0.00193645	0.00845515
ENSG00000112531	QKI	black	1400.02	-0.923216	0.136628	-3.09758	0.00195105	0.00851409
ENSG00000071537	SEL1L	black	5307.35	-0.867539	0.118841	-3.09269	0.00198353	0.00864114
ENSG00000175175	PPM1E	black	14.394	-1.22329	0.234407	-3.08561	0.00203135	0.00882952
ENSG00000233429	HOTAIRM1	black	152.204	-0.912269	0.133963	-3.07749	0.00208752	0.00904053
ENSG00000171033	PKIA	black	163.494	-1.1828	0.222329	-3.07114	0.00213243	0.00921429
ENSG00000116032	GRIN3B	black	8.73144	1.3597	0.28136	3.05552	0.00224669	0.00967556
ENSG00000213937	CLDN9	black	48.2679	1.44145	0.308419	3.05251	0.00226934	0.00976492
ENSG00000115257	PCSK4	black	130.571	1.11573	0.202035	3.04765	0.00230638	0.00991048
ENSG00000087303	NID2	black	711.288	0.966352	0.153241	3.04325	0.00234034	0.0100466
ENSG00000125826	RBCK1	black	5810.88	0.849792	0.115347	3.03253	0.00242514	0.0103846
ENSG00000173258	ZNF483	black	14.1484	-1.3828	0.291313	-3.03042	0.00244212	0.010453
ENSG00000267706		black	3.58263	-1.92136	0.469759	-3.02573	0.00248034	0.0106048
ENSG00000104870	FCGRT	black	15104.7	-1.05163	0.182463	-3.02325	0.00250073	0.0106816
ENSG00000116852	KIF21B	black	1124.46	1.03303	0.176853	3.014	0.00257832	0.0109746
ENSG00000256443		black	15.4255	1.24299	0.246761	3.01097	0.0026041	0.0110771
ENSG00000133703	KRAS	black	2770.92	-0.837122	0.112197	-3.00474	0.0026581	0.0112897
ENSG00000243716	NPIPB5	black	124.385	1.30123	0.267404	2.99632	0.0027326	0.0115727
ENSG00000030419	IKZF2	black	172.854	-1.00888	0.170056	-2.99243	0.00276769	0.0117004
ENSG00000144045	DQX1	black	691.09	-1.01118	0.170994	-2.98944	0.00279485	0.0118055
ENSG00000140750	ARHGAP17	black	3270.28	-0.754988	0.0853711	-2.98681	0.002819	0.0118929
ENSG00000116604	MEF2D	black	3474.73	-0.84952	0.117088	-2.98511	0.00283474	0.0119548
ENSG00000279605		black	47.7147	1.06281	0.188614	2.98391	0.00284593	0.0119934
ENSG00000213700	RPL17P50	black	20.4356	0.997014	0.166946	2.97709	0.00290996	0.0122431
ENSG00000234782	TPT1P9	black	85.9141	1.2289	0.244901	2.97629	0.00291758	0.0122735
ENSG00000151303		black	2.53904	-1.52616	0.344856	-2.97562	0.002924	0.0122955
ENSG00000132680	KHDC4	black	1449.6	0.822415	0.108454	2.97284	0.00295057	0.0123954
ENSG00000124191	TOX2	black	175.291	-1.00498	0.170132	-2.96815	0.002996	0.0125725
ENSG00000183826	BTBD9	black	1274.1	-0.791733	0.0985255	-2.96098	0.00306657	0.0128442
ENSG00000106538	RARRES2	black	2798.6	-0.973848	0.160129	-2.95916	0.00308478	0.0129135
ENSG00000119408	NEK6	black	2675.16	0.819927	0.108443	2.95018	0.00317587	0.0132552
ENSG00000231999	LRRC8C-DT	black	12.993	-1.04949	0.186757	-2.94224	0.00325845	0.0135522
ENSG00000197580	BCO2	black	37.8179	-0.978565	0.162659	-2.94213	0.00325961	0.0135552
ENSG00000176153	GPX2	black	18950.7	0.964866	0.158043	2.94139	0.00326739	0.0135857
ENSG00000152117	SMPD4BP	black	505.348	0.862842	0.123693	2.93341	0.00335264	0.0139177
ENSG00000065882	TBC1D1	black	3196.99	-0.854138	0.120868	-2.92996	0.0033901	0.0140599
ENSG00000103489	XYLT1	black	1660.7	-0.906956	0.139313	-2.92116	0.00348725	0.0144255
ENSG00000141027	NCOR1	black	5930.79	-0.794398	0.100782	-2.92113	0.0034876	0.0144255
ENSG00000084764	MAPRE3	black	839.643	-0.966349	0.160452	-2.90647	0.00365527	0.0150565
ENSG00000183196	CHST6	black	157.899	-1.0887	0.203111	-2.89841	0.00375057	0.0154222
ENSG00000213918	DNASE1	black	1095.87	1.04405	0.188049	2.89312	0.00381432	0.0156677
ENSG00000158373	H2BC5	black	841.651	-1.01856	0.180762	-2.86873	0.00412125	0.0168209
ENSG00000148218	ALAD	black	2731.67	-0.736565	0.0825497	-2.86573	0.00416055	0.0169678
ENSG00000109794	FAM149A	black	364.19	-1.04384	0.189881	-2.86411	0.00418187	0.0170435
ENSG00000092758	COL9A3	black	675.919	1.26526	0.267473	2.86107	0.00422215	0.0171804
ENSG00000149922	TBX6	black	61.7742	0.921663	0.147475	2.85922	0.00424687	0.0172696
ENSG00000102144	PGK1	black	23795.8	0.804406	0.1066	2.85561	0.00429549	0.0174512
ENSG00000198087	CD2AP	black	5444.88	-1.05419	0.194314	-2.85201	0.00434431	0.0176264
ENSG00000143847	PPFIA4	black	44.279	1.18327	0.240142	2.8453	0.004437	0.0179623
ENSG00000221968	FADS3	black	505.839	0.989137	0.172369	2.83773	0.00454361	0.0183457
ENSG00000151651	ADAM8	black	607.126	1.00223	0.177224	2.8339	0.00459835	0.0185449
ENSG00000175931	UBE2O	black	1689.56	0.755689	0.090243	2.83334	0.0046064	0.0185725
ENSG00000234618	RPSAP9	black	41.1444	-0.931303	0.152384	-2.83036	0.00464952	0.0187268
ENSG00000110987	BCL7A	black	723.495	0.770588	0.0957215	2.82683	0.00470114	0.0189183
ENSG00000229931	ATXN1-AS1	black	26.8995	0.972149	0.167025	2.82681	0.00470136	0.0189183
ENSG00000167775	CD320	black	3559.21	0.918942	0.148446	2.82219	0.00476963	0.0191705
ENSG00000164951	PDP1	black	1029.23	0.843415	0.121794	2.81963	0.00480796	0.019312
ENSG00000119922	IFIT2	black	527.043	-1.02652	0.186847	-2.8179	0.00483382	0.0193931
ENSG00000260641		black	11.2125	1.16675	0.237112	2.81195	0.00492414	0.0197068
ENSG00000219932	RPL12P8	black	13.3503	1.29759	0.284104	2.80739	0.00499453	0.0199626
ENSG00000004777	ARHGAP33	black	290.671	1.00493	0.180226	2.80163	0.00508453	0.0202829
ENSG00000271880		black	2.69401	-1.49707	0.356167	-2.79944	0.00511909	0.020397
ENSG00000069493	CLEC2D	black	198.61	-0.979429	0.171334	-2.79821	0.00513861	0.0204695
ENSG00000076043	REXO2	black	1749.36	0.784434	0.101752	2.79536	0.00518424	0.0206326
ENSG00000231721	LINC-PINT	black	151.634	0.987337	0.174374	2.79479	0.00519342	0.0206638
ENSG00000116039	ATP6V1B1	black	10.9356	1.18554	0.245352	2.79409	0.00520454	0.0207054
ENSG00000273443		black	1.26367	2.23533	0.621267	2.79321	0.00521885	0.020757
ENSG00000073578	SDHA	black	9833.78	-0.787499	0.102963	-2.79226	0.00523408	0.0208095
ENSG00000111647	UHRF1BP1L	black	710.69	-0.855066	0.127284	-2.78956	0.00527802	0.0209626
ENSG00000270210		black	19.3573	-1.16509	0.238421	-2.78956	0.00527792	0.0209626
ENSG00000129521	EGLN3	black	3302.95	-1.04888	0.197078	-2.78508	0.00535142	0.0212268
ENSG00000143669	LYST	black	705.245	-0.846571	0.124564	-2.78228	0.00539782	0.0213943
ENSG00000145390	USP53	black	2479.08	-0.866735	0.131921	-2.77995	0.00543668	0.0215179
ENSG00000166484	MAPK7	black	1005.3	-0.782889	0.101922	-2.77554	0.00551096	0.0217784
ENSG00000154429	CCSAP	black	355.077	0.834991	0.120982	2.76893	0.00562407	0.0221771
ENSG00000151849	CENPJ	black	484.348	0.829176	0.118941	2.76756	0.00564782	0.0222622
ENSG00000171604	CXXC5	black	2667.26	0.871112	0.13436	2.76208	0.00574341	0.0225945
ENSG00000172375	C2CD2L	black	1266.06	-0.837969	0.12236	-2.76209	0.00574326	0.0225945
ENSG00000116954	RRAGC	black	871.856	-0.759671	0.0945589	-2.74613	0.0060302	0.0236185
ENSG00000137474	MYO7A	black	377.016	0.933767	0.159049	2.72725	0.00638646	0.0249253
ENSG00000166946	CCNDBP1	black	2103.76	-0.743895	0.0894315	-2.72717	0.00638806	0.0249284
ENSG00000115657	ABCB6	black	160.612	0.938738	0.160946	2.72599	0.00641097	0.0250115
ENSG00000171357	LURAP1	black	21.4779	-1.06198	0.206206	-2.72535	0.00642342	0.0250537
ENSG00000131080	EDA2R	black	64.0828	-0.890972	0.143688	-2.72099	0.00650869	0.0253574
ENSG00000068305	MEF2A	black	1374.78	-0.708564	0.0767092	-2.71889	0.00655024	0.0254946
ENSG00000164117	FBXO8	black	869.416	-0.746181	0.0907493	-2.71276	0.0066726	0.0259077
ENSG00000126001	CEP250	black	1783.8	0.856369	0.131514	2.70974	0.0067336	0.0261281
ENSG00000168769	TET2	black	935.429	-0.797582	0.109829	-2.7095	0.00673854	0.0261407
ENSG00000184060	ADAP2	black	364.557	-0.891051	0.144422	-2.7077	0.00677518	0.0262597
ENSG00000105327	BBC3	black	779.492	0.814903	0.116374	2.70596	0.00681065	0.026374
ENSG00000273759		black	24.7749	1.06961	0.210498	2.70599	0.00681012	0.026374
ENSG00000112530	PACRG	black	18.4022	-1.10037	0.222107	-2.70306	0.00687054	0.0265958
ENSG00000241458	RPL7P19	black	4.23159	1.34845	0.31413	2.70094	0.00691445	0.0267457
ENSG00000246982		black	12.8902	1.05385	0.205385	2.69663	0.00700458	0.0270672
ENSG00000267283		black	7.25389	1.22313	0.26827	2.69553	0.00702773	0.0271498
ENSG00000227388		black	22.3803	0.98765	0.181106	2.69262	0.0070894	0.0273641
ENSG00000161921	CXCL16	black	3252.31	0.854571	0.131717	2.69192	0.00710427	0.0274146
ENSG00000259065		black	65.0956	-0.930604	0.159988	-2.69147	0.00711371	0.0274476
ENSG00000176208	ATAD5	black	265.382	0.916108	0.155613	2.674	0.00749532	0.0287582
ENSG00000188554	NBR1	black	8325.69	-0.770026	0.101043	-2.67238	0.00753162	0.0288831
ENSG00000260793		black	83.0145	-0.952549	0.170116	-2.66024	0.00780848	0.0298335
ENSG00000186399	GOLGA8R	black	7.0665	-1.15021	0.245025	-2.65364	0.00796282	0.0303818
ENSG00000167612	ANKRD33	black	2.10955	2.11405	0.609169	2.6496	0.00805874	0.030725
ENSG00000184792	OSBP2	black	362.2	0.805634	0.115617	2.6435	0.00820547	0.0312265
ENSG00000225880	LINC00115	black	27.1096	0.87982	0.144073	2.63631	0.00838141	0.0318333
ENSG00000121454	LHX4	black	69.159	-0.961333	0.175168	-2.63366	0.00844699	0.0320547
ENSG00000175215	CTDSP2	black	12116	-0.740167	0.0913967	-2.62774	0.00859544	0.032574
ENSG00000069188	SDK2	black	133.175	-1.04242	0.206757	-2.62346	0.00870424	0.0329498
ENSG00000161835	TAMALIN	black	272.918	-0.883253	0.14614	-2.62251	0.00872846	0.0330253
ENSG00000162378	ZYG11B	black	1351.08	-0.862356	0.138203	-2.62192	0.00874365	0.0330747
ENSG00000175879	HOXD8	black	271.273	-0.970711	0.179647	-2.6202	0.00878783	0.0332193
ENSG00000170776	AKAP13	black	5302.28	-0.814593	0.120249	-2.61617	0.00889211	0.0335581
ENSG00000112304	ACOT13	black	1497.28	-0.7744	0.105099	-2.61088	0.00903107	0.0340159
ENSG00000168528	SERINC2	black	16221.7	-0.974881	0.182	-2.60923	0.00907461	0.0341701
ENSG00000197712	FAM114A1	black	2489.3	-0.812048	0.119913	-2.60228	0.00926073	0.0347621
ENSG00000274460		black	42.8931	0.930492	0.165687	2.59822	0.00937072	0.0351237
ENSG00000214290	COLCA2	black	276.351	-1.06978	0.220275	-2.58667	0.00969087	0.0361743
ENSG00000164849	GPR146	black	53.4956	-1.02703	0.203846	-2.58545	0.00972515	0.0362759
ENSG00000024422	EHD2	black	3317.61	-0.953818	0.175554	-2.58507	0.00973606	0.0363078
ENSG00000066933	MYO9A	black	1027.84	-0.878297	0.146347	-2.58493	0.0097399	0.0363147
ENSG00000103275	UBE2I	black	4393.89	0.655966	0.0605086	2.57758	0.00994961	0.0370191
ENSG00000237017		black	33.2924	0.956736	0.177243	2.57689	0.00996926	0.0370833
ENSG00000157107	FCHO2	black	1754.64	-0.83059	0.128478	-2.57313	0.0100783	0.0374337
ENSG00000196421	C20orf204	black	20.571	1.00346	0.19573	2.57221	0.0101051	0.0375163
ENSG00000171862	PTEN	black	3490.21	-0.760788	0.10144	-2.57086	0.0101447	0.0376496
ENSG00000238178		black	52.0154	1.47476	0.379186	2.57067	0.0101501	0.0376652
ENSG00000269929	MIRLET7A1HG	black	8.8528	-1.28071	0.304704	-2.56218	0.0104018	0.0385066
ENSG00000042493	CAPG	black	5880.44	0.8006	0.117381	2.56089	0.0104406	0.0386268
ENSG00000163082	SGPP2	black	2534.65	-0.939158	0.17197	-2.55369	0.0106589	0.0393449
ENSG00000167619	TMEM145	black	17.9028	1.10343	0.236779	2.54851	0.0108185	0.0398674
ENSG00000250790		black	10.6955	-1.14227	0.2522	-2.54666	0.0108758	0.040045
ENSG00000243708	PLA2G4B	black	14.2764	1.09989	0.237934	2.52126	0.0116936	0.0427246
ENSG00000260916	CCPG1	black	685.777	-0.84663	0.137562	-2.5198	0.0117422	0.0428818
ENSG00000179564	LSMEM2	black	3.90985	-1.38971	0.35315	-2.51934	0.0117576	0.0429266
ENSG00000176018	LYSMD3	black	1045.35	-0.846942	0.137888	-2.51612	0.0118656	0.0432966
ENSG00000142920	AZIN2	black	270.246	-0.878997	0.151102	-2.50822	0.012134	0.0441767
ENSG00000176142	TMEM39A	black	1224.99	0.680985	0.0723138	2.50277	0.0123226	0.044821
ENSG00000164032	H2AZ1	black	8451.1	0.767468	0.106916	2.50167	0.0123609	0.0449445
ENSG00000227507	LTB	black	409.396	-1.01287	0.205936	-2.49042	0.0127593	0.0462677
ENSG00000099251	HSD17B7P2	black	67.9686	0.878839	0.152251	2.48825	0.0128373	0.0465234
ENSG00000188385	JAKMIP3	black	21.6796	-1.17193	0.271018	-2.4793	0.013164	0.0475952
ENSG00000185133	INPP5J	black	1082.96	-1.00539	0.204431	-2.47219	0.0134288	0.0484336
ENSG00000171488	LRRC8C	black	375.286	-0.837427	0.136794	-2.46669	0.0136369	0.0491025
ENSG00000139163	ETNK1	black	5423.33	-0.958038	0.185752	-2.46586	0.0136684	0.0492054
ENSG00000268403		black	30.0912	0.920446	0.170523	2.46562	0.0136777	0.0492219
ENSG00000196141	SPATS2L	black	5830.45	-0.779436	0.113747	-2.45666	0.0140236	0.0503493
ENSG00000259305	ZHX1-C8orf76	black	22.7575	0.836801	0.137395	2.45133	0.0142329	0.0510174
ENSG00000179456	ZBTB18	black	1506.98	0.756819	0.105156	2.44228	0.0145948	0.0522176
ENSG00000113721	PDGFRB	black	3179.18	0.929378	0.17601	2.43951	0.0147074	0.0525899
ENSG00000198034	RPS4X	black	66304.7	0.746402	0.10107	2.43794	0.0147712	0.0527816
ENSG00000164142	FAM160A1	black	341.379	-0.850414	0.143897	-2.43518	0.0148844	0.0531426
ENSG00000181444	ZNF467	black	143.656	-0.870759	0.152291	-2.43454	0.0149109	0.0532067
ENSG00000238120	LINC01589	black	5.66055	-1.22929	0.299847	-2.43221	0.0150072	0.0535316
ENSG00000139496	NUP58	black	2084.88	0.779086	0.114806	2.43094	0.0150598	0.0537069
ENSG00000116254	CHD5	black	42.4118	-1.21543	0.294444	-2.42975	0.0151092	0.0538706
ENSG00000223803	RPS20P14	black	45.1512	0.981818	0.198519	2.42706	0.0152216	0.0542151
ENSG00000260428	SCX	black	84.878	1.06897	0.234587	2.42541	0.015291	0.0544183
ENSG00000007392	LUC7L	black	1157.03	0.778148	0.114725	2.42448	0.0153303	0.0545519
ENSG00000226415	TPI1P1	black	137.577	1.01283	0.211782	2.42152	0.0154556	0.0549531
ENSG00000250318		black	98.7779	0.855126	0.147275	2.41131	0.0158954	0.0563547
ENSG00000231826	LINC01819	black	198.492	1.61132	0.463045	2.40003	0.0163935	0.0579474
ENSG00000271303	SRXN1	black	86.679	0.873451	0.155734	2.39801	0.0164845	0.0582291
ENSG00000115902	SLC1A4	black	2211.59	0.767233	0.111811	2.39003	0.016847	0.059387
ENSG00000236829		black	25.1229	0.863197	0.15247	2.38209	0.0172147	0.0605725
ENSG00000120539	MASTL	black	491.67	0.769776	0.113439	2.37816	0.0173994	0.0611386
ENSG00000178104	PDE4DIP	black	1561.83	-0.704429	0.0860123	-2.37674	0.0174662	0.0613454
ENSG00000125991	ERGIC3	black	15164.6	0.844371	0.145121	2.37299	0.0176449	0.0618886
ENSG00000129351	ILF3	black	10664	0.679407	0.0757523	2.36833	0.0178684	0.0626083
ENSG00000111300	NAA25	black	950.251	0.780575	0.11856	2.36652	0.0179562	0.0628873
ENSG00000106927	AMBP	black	34.2939	1.07613	0.243901	2.36217	0.0181683	0.0635685
ENSG00000182197	EXT1	black	2839.71	-0.686716	0.0792545	-2.3559	0.0184779	0.0645386
ENSG00000145901	TNIP1	black	9214.65	-0.684495	0.0786813	-2.34484	0.0190354	0.0663132
ENSG00000051108	HERPUD1	black	6243.57	-0.728684	0.0976469	-2.34194	0.0191836	0.066754
ENSG00000151151	IPMK	black	909.324	-0.889442	0.166806	-2.33471	0.0195587	0.0679139
ENSG00000196557	CACNA1H	black	1936.13	-1.05432	0.237673	-2.33228	0.0196857	0.0683241
ENSG00000268218		black	43.3519	0.96238	0.199183	2.32139	0.020266	0.070125
ENSG00000163611	SPICE1	black	589.519	0.711289	0.0911307	2.31853	0.0204207	0.0706208
ENSG00000242960	FTH1P23	black	62.6921	-0.921358	0.182171	-2.31298	0.0207235	0.0715718
ENSG00000132823	OSER1	black	1913.85	0.777287	0.120305	2.30488	0.0211735	0.0730034
ENSG00000100592	DAAM1	black	1179.17	-0.786441	0.124342	-2.30366	0.0212418	0.0731978
ENSG00000255182		black	64.0421	0.965768	0.202458	2.30056	0.0214163	0.0737252
ENSG00000134215	VAV3	black	4193.97	-1.05334	0.240781	-2.2981	0.0215562	0.0741073
ENSG00000138434	ITPRID2	black	7782.4	-0.719655	0.0959188	-2.29001	0.0220208	0.0755025
ENSG00000177025	C19orf18	black	11.3539	-1.16466	0.290541	-2.28766	0.0221574	0.0758952
ENSG00000152700	SAR1B	black	2587.63	-0.717354	0.0950311	-2.28719	0.0221848	0.0759721
ENSG00000154727	GABPA	black	1074.39	-0.848659	0.152923	-2.27997	0.0226094	0.0773147
ENSG00000149577	SIDT2	black	2698.75	-0.813216	0.137556	-2.27701	0.0227858	0.0778313
ENSG00000167476	JSRP1	black	183.472	1.09111	0.259971	2.27376	0.0229806	0.0784536
ENSG00000170509	HSD17B13	black	17.8248	-0.988639	0.214988	-2.27287	0.0230343	0.078602
ENSG00000167306	MYO5B	black	6961.36	-0.752441	0.111287	-2.26838	0.0233059	0.0794234
ENSG00000135929	CYP27A1	black	2864.94	-0.975928	0.210162	-2.26457	0.023539	0.0801028
ENSG00000112541	PDE10A	black	166.336	1.02319	0.231689	2.25817	0.0239352	0.0812894
ENSG00000217442	SYCE3	black	6.27822	1.10854	0.270561	2.24916	0.0245023	0.0830551
ENSG00000279259		black	21.3845	0.893529	0.17623	2.23304	0.0255462	0.0861914
ENSG00000196296	ATP2A1	black	48.2749	0.928372	0.192041	2.23063	0.0257057	0.0866728
ENSG00000168672	LRATD2	black	2305.76	0.776423	0.124187	2.22587	0.0260231	0.0876184
ENSG00000177984	LCN15	black	2100.19	-1.48774	0.443992	-2.22468	0.0261025	0.0878572
ENSG00000256894		black	34.9319	-0.960339	0.207765	-2.21567	0.0267144	0.089711
ENSG00000147853	AK3	black	4597.68	-0.739283	0.108019	-2.2152	0.0267466	0.0897703
ENSG00000116985	BMP8B	black	747.675	-0.823472	0.146391	-2.20965	0.0271298	0.0908725
ENSG00000272767	JMJD1C-AS1	black	17.181	-0.879816	0.172049	-2.2076	0.0272721	0.0912856
ENSG00000138166	DUSP5	black	1397.28	-0.893553	0.179434	-2.19331	0.0282854	0.0942683
ENSG00000084234	APLP2	black	26303	-0.699534	0.0911025	-2.19021	0.028509	0.0948905
ENSG00000100196	KDELR3	black	1221.17	0.877143	0.172486	2.18651	0.0287782	0.0956832
ENSG00000127184	COX7C	black	10444.2	-0.695436	0.0898234	-2.17578	0.0295718	0.0980788
ENSG00000278828	H3C10	black	313.631	-1.00933	0.234218	-2.17459	0.0296605	0.0983308
ENSG00000117318	ID3	black	4067.76	-0.835135	0.155244	-2.15877	0.0308683	0.101864
ENSG00000231607	DLEU2	black	114.616	0.877719	0.175447	2.1529	0.0313265	0.103221
ENSG00000232456		black	1.25801	2.13509	0.759818	2.15195	0.0314009	0.103389
ENSG00000123595	RAB9A	black	1181.95	-0.718006	0.101532	-2.14716	0.0317802	0.104516
ENSG00000141577	CEP131	black	576.813	0.737451	0.110656	2.14585	0.0318851	0.104816
ENSG00000185324	CDK10	black	2418.85	0.784879	0.133126	2.13992	0.0323612	0.1062
ENSG00000186951	PPARA	black	2710.85	-0.725365	0.105401	-2.13817	0.0325026	0.106584
ENSG00000128881	TTBK2	black	324.213	-0.76863	0.125663	-2.1377	0.0325415	0.106689
ENSG00000183889		black	13.3466	0.913083	0.19335	2.13645	0.0326426	0.106987
ENSG00000150750	C11orf53	black	119.817	-1.03824	0.252163	-2.13448	0.0328032	0.107444
ENSG00000123908	AGO2	black	2595.52	0.758388	0.121303	2.1301	0.0331635	0.108475
ENSG00000144580	CNOT9	black	2180.61	0.651752	0.0712809	2.12893	0.0332602	0.108768
ENSG00000163141	BNIPL	black	15.7938	0.868109	0.172992	2.1279	0.0333453	0.109024
ENSG00000185168	LINC00482	black	72.2648	-0.976119	0.22408	-2.12477	0.0336057	0.109782
ENSG00000113073	SLC4A9	black	10.5323	-1.13141	0.297485	-2.1225	0.0337954	0.110343
ENSG00000174282	ZBTB4	black	2686.32	-0.711931	0.0999282	-2.12083	0.033936	0.110743
ENSG00000153721	CNKSR3	black	1108.63	-0.747805	0.116914	-2.11955	0.0340439	0.111049
ENSG00000140386	SCAPER	black	554.724	-0.725101	0.106236	-2.11886	0.034102	0.111185
ENSG00000151883	PARP8	black	723.186	0.831965	0.156665	2.11895	0.0340948	0.111185
ENSG00000121410	A1BG	black	4.30559	-1.00949	0.240662	-2.11702	0.0342578	0.111606
ENSG00000159147	DONSON	black	408.627	0.747691	0.117092	2.11535	0.0343999	0.111999
ENSG00000162645	GBP2	black	3826.18	-0.87112	0.175446	-2.11529	0.0344049	0.112001
ENSG00000244486	SCARF2	black	341.297	0.903292	0.191148	2.10984	0.0348718	0.113365
ENSG00000120658	ENOX1	black	90.3044	-0.942865	0.210162	-2.10726	0.0350953	0.114016
ENSG00000187535	IFT140	black	974.22	0.725773	0.107166	2.10676	0.0351382	0.114123
ENSG00000268603		black	8.70901	-0.948981	0.213397	-2.10397	0.0353811	0.11484
ENSG00000236699	ARHGEF38	black	323.84	0.813191	0.149098	2.10057	0.0356788	0.115618
ENSG00000258512	LINC00239	black	65.2052	0.961711	0.219897	2.09967	0.0357583	0.115832
ENSG00000107731	UNC5B	black	2420.31	-0.856366	0.1699	-2.09751	0.0359484	0.116363
ENSG00000167617	CDC42EP5	black	3493.85	-0.885816	0.18418	-2.09477	0.0361912	0.117075
ENSG00000155090	KLF10	black	3239.66	-0.716268	0.103647	-2.08657	0.0369267	0.119229
ENSG00000073605	GSDMB	black	3042.53	-0.87175	0.178394	-2.08387	0.0371716	0.119907
ENSG00000158092	NCK1	black	1262.01	-0.703754	0.0980132	-2.07884	0.0376319	0.121189
ENSG00000168779	SHOX2	black	25.0644	1.12142	0.298921	2.07888	0.0376288	0.121189
ENSG00000196083	IL1RAP	black	271.183	0.738353	0.11522	2.06867	0.0385771	0.123781
ENSG00000157224	CLDN12	black	3049.62	0.751962	0.121819	2.06834	0.038608	0.123867
ENSG00000274290	H2BC6	black	68.1774	1.27625	0.37546	2.06748	0.0386894	0.124089
ENSG00000144118	RALB	black	3909.6	-0.673922	0.08487	-2.04927	0.0404356	0.128884
ENSG00000164626	KCNK5	black	2917.39	-0.814304	0.153598	-2.04628	0.0407287	0.129699
ENSG00000251611	FAM160A1-DT	black	19.8117	-0.848009	0.172004	-2.02326	0.0430466	0.136111
ENSG00000058085	LAMC2	black	5650.63	0.786252	0.141628	2.02115	0.0432643	0.136701
ENSG00000137976	DNASE2B	black	11.7605	-0.946224	0.221433	-2.01516	0.0438875	0.138444
ENSG00000280604		black	6.41884	1.13164	0.313651	2.01382	0.0440288	0.13885
ENSG00000102038	SMARCA1	black	515.013	-0.859716	0.178832	-2.01148	0.0442753	0.139553
ENSG00000215717	TMEM167B	black	1796.85	-0.713801	0.10633	-2.01072	0.0443553	0.139737
ENSG00000276966	H4C5	black	270.342	1.13107	0.313871	2.0106	0.0443675	0.139758
ENSG00000258691		black	2.70407	-1.28713	0.3924	-2.00593	0.0448638	0.141084
ENSG00000137161	CNPY3	black	2468.43	0.665989	0.0833015	1.99263	0.0463025	0.145024
ENSG00000133961	NUMB	black	3947.72	-0.637321	0.0689555	-1.99145	0.0464316	0.145399
ENSG00000277186		black	2.54241	1.31244	0.408407	1.98929	0.0466693	0.146039
ENSG00000166881	NEMP1	black	791.499	0.740878	0.121181	1.98776	0.0468386	0.146525
ENSG00000158793	NIT1	black	1456.26	-0.699984	0.100809	-1.98379	0.047279	0.147782
ENSG00000068028	RASSF1	black	1165.32	0.685687	0.0939126	1.97723	0.0480157	0.149751
ENSG00000057657	PRDM1	black	1136.36	-0.856317	0.180319	-1.97604	0.0481501	0.150079
ENSG00000258818	RNASE4	black	127.099	-0.831119	0.168283	-1.96763	0.0491104	0.152733
ENSG00000148660	CAMK2G	black	2806.55	-0.731953	0.118159	-1.96306	0.0496394	0.15416
ENSG00000095397	WHRN	black	403.04	0.898441	0.203398	1.95893	0.0501216	0.155548
ENSG00000279569		black	11.6772	0.958366	0.234659	1.95333	0.0507807	0.157419
ENSG00000239653	PSMD6-AS2	black	17.6719	-0.914807	0.213158	-1.94601	0.0516536	0.159805
ENSG00000143457	GOLPH3L	black	2771.07	-0.691865	0.0986406	-1.94509	0.0517641	0.160066
ENSG00000105426	PTPRS	black	768.046	-0.909028	0.210855	-1.93986	0.052397	0.161747
ENSG00000088448	ANKRD10	black	3425.44	0.714993	0.110945	1.93784	0.0526426	0.162407
ENSG00000075234	TTC38	black	6324.95	-0.73524	0.121429	-1.93728	0.0527117	0.162573
ENSG00000161149	TUBA3FP	black	9.10214	-0.860891	0.186608	-1.93396	0.0531185	0.163533
ENSG00000156026	MCU	black	3252.24	-0.695801	0.101336	-1.93219	0.0533357	0.164103
ENSG00000269374		black	21.5714	-0.918638	0.216944	-1.92971	0.0536429	0.164966
ENSG00000067365	METTL22	black	458.088	0.730906	0.120637	1.91406	0.0556126	0.170277
ENSG00000154874	CCDC144B	black	16.213	-1.09167	0.309681	-1.91058	0.0560583	0.171471
ENSG00000249679		black	5.824	-1.0654	0.296911	-1.90426	0.0568759	0.173517
ENSG00000152684	PELO	black	937.274	0.688351	0.099366	1.89553	0.0580218	0.176323
ENSG00000234585	CCT6P3	black	91.5412	0.671227	0.0904176	1.89373	0.0582606	0.176927
ENSG00000105996	HOXA2	black	82.6957	-0.868998	0.19498	-1.89249	0.0584262	0.177325
ENSG00000025039	RRAGD	black	254.44	-0.790982	0.153826	-1.89163	0.0585398	0.177611
ENSG00000204618	RNF39	black	129.301	0.838922	0.179192	1.89139	0.0585726	0.177682
ENSG00000164683	HEY1	black	235.765	-0.744807	0.129643	-1.88831	0.058984	0.178772
ENSG00000159871	LYPD5	black	147.549	0.893387	0.208619	1.88567	0.0593396	0.179744
ENSG00000249709	ZNF564	black	44.2096	-0.785143	0.151264	-1.88507	0.0594198	0.179939
ENSG00000128016	ZFP36	black	7531.24	-0.794138	0.156162	-1.88355	0.0596264	0.180488
ENSG00000223806	LINC00114	black	35.2595	1.00228	0.266956	1.88152	0.0599008	0.181194
ENSG00000225193	RPS12P26	black	34.2198	1.07322	0.304679	1.88138	0.0599196	0.181233
ENSG00000204923	FBXO48	black	157.98	-0.72638	0.120715	-1.87532	0.0607487	0.183399
ENSG00000101577	LPIN2	black	2540.54	-0.705488	0.109767	-1.87204	0.0612004	0.184438
ENSG00000035862	TIMP2	black	9841.84	-0.783919	0.152118	-1.86644	0.0619795	0.186477
ENSG00000053747	LAMA3	black	4330.42	-0.872253	0.199519	-1.86575	0.0620758	0.186748
ENSG00000267322	SNHG22	black	59.5074	0.973841	0.254348	1.86297	0.0624671	0.187797
ENSG00000115145	STAM2	black	1492.64	-0.680979	0.0972475	-1.86101	0.0627428	0.188479
ENSG00000204652	RPS26P8	black	8.88164	1.06714	0.304826	1.86055	0.062808	0.188656
ENSG00000165813	CCDC186	black	1710.53	-0.790521	0.156355	-1.85808	0.063157	0.189549
ENSG00000132964	CDK8	black	1309.7	0.665142	0.0889536	1.8565	0.0633822	0.19014
ENSG00000134882	UBAC2	black	4213.21	0.663898	0.0890588	1.84034	0.0657187	0.196006
ENSG00000100068	LRP5L	black	213.932	0.851925	0.192198	1.83106	0.0670923	0.199736
ENSG00000237984	PTENP1	black	47.2232	-0.737287	0.129771	-1.82851	0.067473	0.200593
ENSG00000144504	ANKMY1	black	539.1	0.719916	0.120755	1.82118	0.0685801	0.203321
ENSG00000004838	ZMYND10	black	28.3576	0.924099	0.232949	1.82057	0.0686729	0.203518
ENSG00000205871	RPS3AP47	black	65.0853	0.878421	0.208268	1.81699	0.0692186	0.204934
ENSG00000088881	EBF4	black	276.285	-0.833553	0.183814	-1.81462	0.0695822	0.205916
ENSG00000277053	GTF2IP1	black	29.7963	-1.06538	0.31183	-1.81311	0.0698151	0.206526
ENSG00000224892	RPS4XP16	black	19.5986	0.773522	0.151449	1.80603	0.0709134	0.209414
ENSG00000130164	LDLR	black	5558.97	0.77762	0.153866	1.80429	0.0711852	0.210136
ENSG00000274750	H3C6	black	59.0866	-0.790305	0.161016	-1.80296	0.0713939	0.210651
ENSG00000073150	PANX2	black	24.368	1.04107	0.3002	1.80236	0.0714885	0.21087
ENSG00000272677	HNRNPD-DT	black	7.99528	0.848691	0.19353	1.80174	0.0715868	0.21114
ENSG00000173482	PTPRM	black	974.191	-0.746149	0.136996	-1.79676	0.0723738	0.213257
ENSG00000182307	C8orf33	black	3176.68	0.710932	0.117411	1.79653	0.0724105	0.213324
ENSG00000264522	OTUD7B	black	1428.29	-0.685093	0.103099	-1.79529	0.0726069	0.213862
ENSG00000167232	ZNF91	black	1053.17	-0.778321	0.155287	-1.7923	0.0730854	0.215025
ENSG00000272812		black	12.4815	0.765329	0.148393	1.78801	0.0737737	0.216761
ENSG00000146221	TCTE1	black	3.29439	-1.1106	0.341731	-1.78679	0.073972	0.217261
ENSG00000168036	CTNNB1	black	22250.2	0.654433	0.0868083	1.77901	0.0752374	0.220285
ENSG00000099999	RNF215	black	283.645	0.724277	0.126172	1.77754	0.075479	0.220825
ENSG00000077238	IL4R	black	4406.55	-0.663437	0.0922841	-1.77102	0.0765577	0.223514
ENSG00000142552	RCN3	black	1014.63	0.834321	0.189663	1.76271	0.0779494	0.227072
ENSG00000183696	UPP1	black	1361.5	-0.739071	0.135747	-1.76116	0.0782119	0.227697
ENSG00000137563	GGH	black	3444.22	0.803135	0.17243	1.75802	0.0787445	0.228989
ENSG00000101126	ADNP	black	4392.86	0.669835	0.0967498	1.75541	0.07919	0.230067
ENSG00000085741	WNT11	black	479.073	1.01503	0.294236	1.75039	0.0800517	0.232308
ENSG00000049249	TNFRSF9	black	92.7359	0.865641	0.209155	1.74818	0.0804322	0.233281
ENSG00000111816	FRK	black	1754.12	-0.76747	0.153345	-1.74424	0.0811179	0.234938
ENSG00000125084	WNT1	black	2.61618	-1.14305	0.369581	-1.73994	0.08187	0.236938
ENSG00000253741	LNCOC1	black	5.05938	0.977106	0.27448	1.73822	0.082172	0.237713
ENSG00000005812	FBXL3	black	2435.68	-0.683814	0.105997	-1.73415	0.0828917	0.239446
ENSG00000129226	CD68	black	53.0434	-0.871785	0.214494	-1.73331	0.0830407	0.239787
ENSG00000114331	ACAP2	black	2339.12	-0.726884	0.130937	-1.73278	0.0831355	0.239993
ENSG00000114739	ACVR2B	black	421.415	0.699828	0.115526	1.72973	0.0836789	0.241268
ENSG00000154582	ELOC	black	1496.79	0.671193	0.0992114	1.72554	0.084431	0.243118
ENSG00000172466	ZNF24	black	2429.79	-0.69445	0.112869	-1.72279	0.0849268	0.244363
ENSG00000131196	NFATC1	black	381.182	-0.793265	0.170394	-1.7211	0.0852326	0.245129
ENSG00000011422	PLAUR	black	2627.25	0.735511	0.13728	1.71555	0.0862445	0.24767
ENSG00000058091	CDK14	black	333.601	-0.779052	0.163073	-1.71121	0.0870419	0.249611
ENSG00000271943		black	2.52229	-1.17618	0.395174	-1.7111	0.0870618	0.249622
ENSG00000131876	SNRPA1	black	1144.45	0.640398	0.0821765	1.7085	0.0875445	0.250796
ENSG00000066735	KIF26A	black	469.223	-0.923626	0.248869	-1.70221	0.0887166	0.253728
ENSG00000120457	KCNJ5	black	83.329	-0.884106	0.226174	-1.69828	0.0894546	0.255325
ENSG00000099326	MZF1	black	917.145	0.806254	0.180456	1.69711	0.0896764	0.255882
ENSG00000109270	LAMTOR3	black	1818.47	-0.669027	0.0998602	-1.69263	0.0905256	0.257947
ENSG00000279878		black	7.8953	1.04045	0.320371	1.68696	0.0916116	0.260535
ENSG00000235899	LINC01564	black	4.87211	1.21218	0.423511	1.68161	0.0926442	0.262988
ENSG00000112406	HECA	black	1978.29	-0.685373	0.110765	-1.67358	0.0942139	0.266903
ENSG00000121671	CRY2	black	1481.66	-0.672763	0.103524	-1.66881	0.0951541	0.268963
ENSG00000232499		black	18.8306	0.90847	0.24596	1.66072	0.0967702	0.272867
ENSG00000206573	THUMPD3-AS1	black	422.245	0.698181	0.119489	1.65857	0.0972026	0.273886
ENSG00000126003	PLAGL2	black	2943.09	0.783644	0.171556	1.65336	0.0982567	0.276503
ENSG00000144524	COPS7B	black	1260.37	0.654309	0.0933991	1.65215	0.0985043	0.277098
ENSG00000173517	PEAK1	black	2153.62	-0.665367	0.100725	-1.64177	0.100639	0.282304
ENSG00000258102	MAP1LC3B2	black	53.5794	-0.744411	0.148971	-1.64067	0.100866	0.28284
ENSG00000100889	PCK2	black	6368.23	-0.701128	0.123146	-1.63326	0.102415	0.286662
ENSG00000108669	CYTH1	black	2619.2	-0.634343	0.0826553	-1.62534	0.10409	0.29069
ENSG00000196352	CD55	black	5293.43	0.804455	0.188409	1.61592	0.106111	0.295692
ENSG00000135090	TAOK3	black	2561.15	-0.636462	0.0845733	-1.61354	0.106628	0.296919
ENSG00000074842	MYDGF	black	4804.42	0.706859	0.128453	1.61039	0.107314	0.298666
ENSG00000008226	DLEC1	black	68.3579	-0.822492	0.200276	-1.61024	0.107345	0.298726
ENSG00000086619	ERO1B	black	232.473	-0.764019	0.164203	-1.60788	0.10786	0.299917
ENSG00000215244	LINC02649	black	9.11238	0.84703	0.217012	1.59913	0.109793	0.304603
ENSG00000214435	AS3MT	black	5.06177	-0.978876	0.300104	-1.5957	0.110556	0.306362
ENSG00000275198		black	23.5367	-0.737065	0.148621	-1.5951	0.110689	0.306643
ENSG00000131480	AOC2	black	17.2333	0.869992	0.233637	1.58362	0.11328	0.313018
ENSG00000130734	ATG4D	black	1515.66	-0.670293	0.107665	-1.5817	0.113718	0.314025
ENSG00000163932	PRKCD	black	4056.59	-0.676213	0.111619	-1.57869	0.114407	0.315673
ENSG00000149634	SPATA25	black	37.726	0.875246	0.238587	1.57279	0.115769	0.318945
ENSG00000167196	FBXO22	black	1013.55	0.641328	0.0900708	1.56908	0.116629	0.321028
ENSG00000122884	P4HA1	black	2089.96	0.71448	0.136784	1.56802	0.116875	0.32165
ENSG00000112379	ARFGEF3	black	1933.55	0.707721	0.133346	1.55776	0.119291	0.327392
ENSG00000224660	SH3BP5-AS1	black	142.015	-0.740398	0.155107	-1.54988	0.12117	0.331984
ENSG00000272655	POLR2J4	black	138.614	-0.672843	0.111569	-1.54921	0.121331	0.33234
ENSG00000140961	OSGIN1	black	409.646	-0.688383	0.121632	-1.5488	0.121429	0.332551
ENSG00000137216	TMEM63B	black	3368.79	-0.687699	0.121302	-1.54737	0.121775	0.333395
ENSG00000171943	SRGAP2C	black	87.3099	-0.711426	0.136632	-1.54741	0.121765	0.333395
ENSG00000134444	RELCH	black	1470.64	-0.651285	0.0982151	-1.54034	0.123478	0.337232
ENSG00000235852		black	6.59842	0.893127	0.256027	1.53549	0.124664	0.339989
ENSG00000247373	TMED2-DT	black	91.5052	0.686074	0.121235	1.53482	0.124829	0.34026
ENSG00000135378	PRRG4	black	1416.85	-0.720032	0.143622	-1.53202	0.125518	0.341689
ENSG00000099875	MKNK2	black	9885.43	-0.645626	0.0951736	-1.53011	0.12599	0.342699
ENSG00000164136	IL15	black	229.781	-0.72142	0.144736	-1.52982	0.126061	0.342811
ENSG00000172071	EIF2AK3	black	1245.51	-0.675276	0.114676	-1.52844	0.126403	0.343517
ENSG00000152359	POC5	black	317.582	0.634453	0.0881951	1.5245	0.127385	0.345912
ENSG00000272906		black	8.45965	0.809353	0.202979	1.52407	0.127492	0.346112
ENSG00000243811	APOBEC3D	black	181.509	-0.712683	0.139608	-1.52343	0.127651	0.346452
ENSG00000112320	SOBP	black	263.807	-0.817211	0.208454	-1.52173	0.128077	0.347334
ENSG00000236155	ZPLD2P	black	9.36025	0.958135	0.302084	1.51658	0.129372	0.350261
ENSG00000175105	ZNF654	black	514.029	-0.728111	0.150548	-1.5152	0.129721	0.35102
ENSG00000180279	LINC01869	black	4.52469	0.937918	0.289345	1.51348	0.130158	0.352111
ENSG00000247595	SPTY2D1OS	black	26.3682	0.731358	0.152875	1.51338	0.130183	0.352148
ENSG00000144214	LYG1	black	24.4649	0.798767	0.197816	1.51033	0.130959	0.353874
ENSG00000121905	HPCA	black	65.5419	-0.788285	0.191182	-1.50791	0.131578	0.355265
ENSG00000183283	DAZAP2	black	13814.5	-0.651113	0.100257	-1.50726	0.131745	0.355607
ENSG00000231686	ANKRD11P2	black	4.48809	0.974931	0.317215	1.49719	0.134343	0.361372
ENSG00000261485	PAN3-AS1	black	38.9411	0.714549	0.144886	1.48081	0.138657	0.371388
ENSG00000275410	HNF1B	black	1457.22	-0.73891	0.161604	-1.47837	0.13931	0.372782
ENSG00000219451	RPL23P8	black	14.3879	0.780212	0.190831	1.46838	0.142002	0.379065
ENSG00000148158	SNX30	black	2087.25	-0.71337	0.145366	-1.46782	0.142154	0.379438
ENSG00000143774	GUK1	black	9820.98	0.720172	0.150494	1.463	0.143467	0.38238
ENSG00000108465	CDK5RAP3	black	3069.1	0.668705	0.115462	1.46112	0.143982	0.383588
ENSG00000273340	MICE	black	14.822	0.803586	0.208322	1.4573	0.145035	0.386025
ENSG00000077549	CAPZB	black	9881.03	-0.626391	0.0867834	-1.45639	0.145285	0.386557
ENSG00000156650	KAT6B	black	1204.89	-0.631764	0.0907025	-1.4527	0.146306	0.388904
ENSG00000185291	IL3RA	black	494.254	-0.715593	0.149215	-1.44484	0.148502	0.393628
ENSG00000164309	CMYA5	black	45.925	-0.784454	0.196912	-1.44457	0.148579	0.393793
ENSG00000215126	CBWD6	black	61.3202	0.70527	0.142194	1.44359	0.148854	0.394354
ENSG00000131263	RLIM	black	1851.54	0.684005	0.127731	1.44057	0.149705	0.396166
ENSG00000148154	UGCG	black	2029.63	-0.683653	0.127578	-1.43953	0.150001	0.396732
ENSG00000260691	ANKRD20A1	black	1.64232	-1.0673	0.394266	-1.43887	0.150188	0.39717
ENSG00000267270	PARD6G-AS1	black	40.4189	-0.782976	0.19679	-1.43796	0.150446	0.397717
ENSG00000121989	ACVR2A	black	697.49	-0.652582	0.106279	-1.43568	0.151093	0.399079
ENSG00000101236	RNF24	black	818.112	0.672505	0.12098	1.4259	0.153897	0.405345
ENSG00000168264	IRF2BP2	black	6954.73	0.59909	0.0696257	1.42318	0.154685	0.407153
ENSG00000175895	PLEKHF2	black	1413.87	-0.682813	0.128455	-1.42316	0.154689	0.407153
ENSG00000143727	ACP1	black	3488.27	0.597035	0.0682963	1.4208	0.155376	0.408697
ENSG00000114268	PFKFB4	black	515.332	0.738658	0.168194	1.41894	0.155916	0.409859
ENSG00000119844	AFTPH	black	1903.61	-0.709428	0.147756	-1.4174	0.156367	0.410729
ENSG00000182568	SATB1	black	1538.7	-0.732028	0.163815	-1.41641	0.156657	0.411245
ENSG00000259341		black	3.26814	-0.97631	0.338829	-1.40575	0.159797	0.418256
ENSG00000275481		black	9.01537	0.838189	0.240651	1.40531	0.15993	0.418555
ENSG00000145824	CXCL14	black	7266.01	-0.834557	0.238383	-1.40344	0.160485	0.419795
ENSG00000274213		black	27.3144	0.751619	0.180182	1.39647	0.162572	0.424462
ENSG00000072182	ASIC4	black	3.64956	0.984253	0.347578	1.39322	0.163552	0.42657
ENSG00000167562	ZNF701	black	276.766	-0.721158	0.159219	-1.38902	0.164826	0.429475
ENSG00000140743	CDR2	black	1595.7	0.598201	0.0707869	1.38728	0.165357	0.430787
ENSG00000268069		black	3.06847	0.88535	0.278291	1.3847	0.166144	0.432362
ENSG00000173209	AHSA2P	black	876.463	0.718571	0.159831	1.36751	0.171465	0.443873
ENSG00000131051	RBM39	black	7136.49	0.641365	0.10343	1.36676	0.1717	0.444345
ENSG00000178623	GPR35	black	3634.91	0.704869	0.149897	1.36673	0.17171	0.444345
ENSG00000196204	RNF216P1	black	500.013	0.59519	0.0700557	1.35877	0.174219	0.449583
ENSG00000214711	CAPN14	black	9.49778	0.942421	0.325694	1.35839	0.174339	0.449816
ENSG00000046604	DSG2	black	18565.3	-0.66727	0.123207	-1.35763	0.174581	0.450403
ENSG00000230847	OCLNP1	black	2.75294	-0.960737	0.340351	-1.35371	0.175829	0.453054
ENSG00000106415	GLCCI1	black	456.324	-0.708213	0.153828	-1.35354	0.175883	0.453157
ENSG00000274641	H2BC17	black	83.851	1.03862	0.39796	1.35345	0.175913	0.453157
ENSG00000010292	NCAPD2	black	4251.37	0.631621	0.0975589	1.34914	0.177292	0.45629
ENSG00000135535	CD164	black	24764.2	-0.657384	0.116849	-1.3469	0.178011	0.45776
ENSG00000198156	NPIPB6	black	1.87181	-1.00818	0.379386	-1.33948	0.180414	0.463166
ENSG00000250151	ARPC4-TTLL3	black	21.9125	0.792731	0.219229	1.33528	0.181786	0.46603
ENSG00000167468	GPX4	black	7476.22	0.711249	0.159648	1.32321	0.185764	0.474847
ENSG00000153561	RMND5A	black	4185.14	-0.632738	0.100496	-1.32083	0.186556	0.476517
ENSG00000147257	GPC3	black	328.09	-0.823986	0.246006	-1.31698	0.187844	0.47929
ENSG00000125352	RNF113A	black	690.449	0.644468	0.109801	1.31573	0.188265	0.480224
ENSG00000080503	SMARCA2	black	3805.27	-0.641144	0.107516	-1.31277	0.18926	0.482421
ENSG00000138594	TMOD3	black	3945.97	-0.660779	0.122829	-1.30897	0.190546	0.485219
ENSG00000167749	KLK4	black	27.7036	-0.874751	0.286501	-1.30803	0.190864	0.485829
ENSG00000135720	DYNC1LI2	black	4539.97	-0.613651	0.0879753	-1.29185	0.196409	0.497491
ENSG00000274487	NPEPPSP1	black	15.3196	-0.835737	0.259891	-1.29184	0.196413	0.497491
ENSG00000123689	G0S2	black	516.996	0.781699	0.218101	1.2916	0.196496	0.49766
ENSG00000140526	ABHD2	black	7571.27	0.682785	0.142071	1.28658	0.198241	0.501298
ENSG00000247556	OIP5-AS1	black	3551.11	-0.643224	0.111631	-1.28301	0.19949	0.504004
ENSG00000169018	FEM1B	black	2577.64	-0.611508	0.0871534	-1.27945	0.200739	0.506411
ENSG00000154342	WNT3A	black	1.54772	1.02798	0.413113	1.27806	0.201229	0.507399
ENSG00000198586	TLK1	black	2378.69	-0.643899	0.112839	-1.27525	0.202219	0.509368
ENSG00000164124	TMEM144	black	1147.71	-0.660851	0.126213	-1.27444	0.202507	0.509953
ENSG00000178146	GK4P	black	24.9415	-0.849219	0.274462	-1.27238	0.203239	0.511464
ENSG00000236104	ZBTB22	black	862.418	-0.633422	0.104932	-1.2715	0.203549	0.512035
ENSG00000120306	CYSTM1	black	5529.74	-0.662124	0.127669	-1.26988	0.204126	0.512985
ENSG00000182326	C1S	black	9000.9	-0.708611	0.164724	-1.26643	0.205359	0.515538
ENSG00000172247	C1QTNF4	black	13.2728	-0.873174	0.295737	-1.26184	0.207005	0.51895
ENSG00000117151	CTBS	black	952.288	-0.67654	0.140027	-1.26076	0.207396	0.519678
ENSG00000176994	SMCR8	black	1756.55	-0.59962	0.079024	-1.26063	0.207441	0.519705
ENSG00000177427	MIEF2	black	591.347	-0.647233	0.117383	-1.2543	0.209734	0.524513
ENSG00000279108		black	17.1118	-0.740095	0.191496	-1.25378	0.209921	0.524897
ENSG00000183682	BMP8A	black	58.3882	0.719804	0.1762	1.24747	0.212226	0.529585
ENSG00000203709	MIR29B2CHG	black	153.646	-0.752824	0.202902	-1.24604	0.212751	0.530486
ENSG00000273018	FAM106A	black	13.18	-0.914761	0.332972	-1.24563	0.212899	0.530709
ENSG00000164144	ARFIP1	black	2505.29	-0.645022	0.116776	-1.24189	0.214278	0.533667
ENSG00000141543	EIF4A3	black	4099.07	0.618505	0.0955864	1.23977	0.215062	0.534975
ENSG00000080845	DLGAP4	black	3498.73	0.631558	0.106151	1.23935	0.215217	0.535274
ENSG00000213626	LBH	black	1972.67	0.685871	0.150495	1.23506	0.216808	0.538406
ENSG00000275223		black	8.22914	0.806262	0.249329	1.22835	0.219317	0.543413
ENSG00000138134	STAMBPL1	black	857.192	0.611101	0.0906073	1.22618	0.220132	0.545125
ENSG00000257379		black	7.13066	-0.751222	0.205504	-1.22247	0.221531	0.54781
ENSG00000164715	LMTK2	black	3468.11	-0.649673	0.122789	-1.21894	0.222866	0.550571
ENSG00000125409	TEKT3	black	11.8261	-0.811705	0.256805	-1.21378	0.224832	0.554628
ENSG00000189325	BNIP5	black	980.874	0.750421	0.20752	1.20673	0.227536	0.559954
ENSG00000233175		black	14.139	0.79906	0.2485	1.20346	0.228797	0.56252
ENSG00000234719	NPIPB2	black	19.1335	-0.721743	0.184586	-1.2013	0.229634	0.564208
ENSG00000100439	ABHD4	black	1331.98	-0.666981	0.139593	-1.19619	0.23162	0.568148
ENSG00000146830	GIGYF1	black	2182.92	0.643214	0.120199	1.19148	0.233467	0.571994
ENSG00000223552	CCR5AS	black	38.5096	0.718733	0.183681	1.19083	0.233718	0.572565
ENSG00000153487	ING1	black	989.935	0.602848	0.0863943	1.19045	0.233868	0.572739
ENSG00000169967	MAP3K2	black	2246.97	-0.663242	0.137516	-1.18707	0.235198	0.575313
ENSG00000270882	H4C14	black	5.17972	-0.851663	0.297096	-1.18367	0.236545	0.577945
ENSG00000179818	PCBP1-AS1	black	561.706	-0.625711	0.106662	-1.17859	0.238563	0.581846
ENSG00000089505	CMTM1	black	39.6068	0.653086	0.129975	1.17781	0.238873	0.582372
ENSG00000260645		black	16.9551	-0.716113	0.184079	-1.17402	0.240387	0.585184
ENSG00000105146	AURKC	black	21.4305	-0.733919	0.199497	-1.17254	0.240979	0.586533
ENSG00000151292	CSNK1G3	black	1747.76	-0.63612	0.116191	-1.17152	0.241391	0.587269
ENSG00000237512	UNC5B-AS1	black	25.4997	0.880296	0.324891	1.17054	0.241786	0.588078
ENSG00000072364	AFF4	black	3325.97	-0.654084	0.132027	-1.16707	0.243183	0.591059
ENSG00000168612	ZSWIM1	black	768.614	0.649619	0.128242	1.16669	0.243335	0.591318
ENSG00000272523	LINC01023	black	45.9236	-0.668364	0.144951	-1.16152	0.245429	0.595672
ENSG00000178464	RPL10P16	black	202.265	0.6789	0.154113	1.16083	0.24571	0.59626
ENSG00000153093	ACOXL	black	19.8898	-0.762974	0.227119	-1.15787	0.246917	0.598719
ENSG00000144746	ARL6IP5	black	5729.85	-0.605965	0.0917198	-1.15532	0.247961	0.600919
ENSG00000142599	RERE	black	6496.2	-0.621918	0.105684	-1.15361	0.24866	0.60222
ENSG00000138376	BARD1	black	477.414	0.661221	0.139795	1.15327	0.248798	0.602475
ENSG00000090339	ICAM1	black	1388.85	0.671463	0.149062	1.15028	0.250028	0.605169
ENSG00000255823	MTRNR2L8	black	49.0351	-0.766068	0.23163	-1.14868	0.250689	0.606429
ENSG00000237950		black	14.2796	0.662756	0.14209	1.14545	0.252024	0.609233
ENSG00000127884	ECHS1	black	8544.43	-0.585906	0.0750956	-1.14396	0.252641	0.610266
ENSG00000111912	NCOA7	black	3418.52	0.651878	0.132782	1.14382	0.252698	0.610337
ENSG00000172183	ISG20	black	1311.57	-0.675759	0.154175	-1.13999	0.25429	0.61351
ENSG00000106144	CASP2	black	2051.52	0.597671	0.0857108	1.13954	0.254477	0.613914
ENSG00000115159	GPD2	black	3058.38	-0.640433	0.123676	-1.13549	0.256171	0.617551
ENSG00000011304	PTBP1	black	13938.1	0.56669	0.0590458	1.12947	0.258702	0.622644
ENSG00000164061	BSN	black	49.741	-0.719595	0.194515	-1.12893	0.258926	0.623135
ENSG00000178950	GAK	black	7326.53	-0.619954	0.106479	-1.12655	0.259934	0.625269
ENSG00000024048	UBR2	black	2627.86	-0.62101	0.107591	-1.12472	0.260707	0.626867
ENSG00000169504	CLIC4	black	5103.13	-0.674153	0.155266	-1.12164	0.262014	0.629438
ENSG00000234771	SLC25A25-AS1	black	1708.22	-0.647242	0.131924	-1.11611	0.264374	0.634365
ENSG00000171124	FUT3	black	6204.42	-0.737046	0.212584	-1.11507	0.26482	0.635238
ENSG00000196850	PPTC7	black	1923.99	-0.60805	0.0969827	-1.11412	0.26523	0.636073
ENSG00000097007	ABL1	black	5697.65	-0.587871	0.0789292	-1.11328	0.265587	0.636782
ENSG00000141562	NARF	black	1948.99	0.601027	0.0910211	1.10993	0.267028	0.639619
ENSG00000156675	RAB11FIP1	black	6287.88	-0.672209	0.156776	-1.09844	0.272013	0.649313
ENSG00000227766		black	627.816	-0.6961	0.178592	-1.09803	0.272191	0.649585
ENSG00000279529		black	29.2785	0.689502	0.172918	1.09591	0.27312	0.651299
ENSG00000154001	PPP2R5E	black	1945.83	-0.611158	0.101577	-1.09431	0.273817	0.65281
ENSG00000205189	ZBTB10	black	1150.47	-0.698031	0.181063	-1.09372	0.274079	0.65313
ENSG00000105991	HOXA1	black	93.9886	-0.683538	0.167849	-1.09347	0.274187	0.653238
ENSG00000152291	TGOLN2	black	16014.5	-0.634268	0.122804	-1.09335	0.274241	0.653316
ENSG00000225950	NTF4	black	1.03699	1.15317	0.599679	1.08919	0.276068	0.656802
ENSG00000279744		black	17.0726	0.758419	0.237449	1.08832	0.276456	0.657475
ENSG00000241990	PRR34-AS1	black	152.808	-0.652398	0.140423	-1.08528	0.277797	0.660359
ENSG00000127366	TAS2R5	black	15.8974	0.698022	0.184312	1.07438	0.282651	0.669678
ENSG00000276791		black	39.8017	0.662063	0.151619	1.06888	0.285122	0.674807
ENSG00000164105	SAP30	black	330.755	0.625092	0.117224	1.06712	0.285917	0.676326
ENSG00000237440	ZNF737	black	161.133	-0.729596	0.215648	-1.06468	0.28702	0.678466
ENSG00000081019	RSBN1	black	1224.7	-0.615008	0.108095	-1.06396	0.287347	0.679056
ENSG00000102034	ELF4	black	3621.62	-0.617481	0.110599	-1.06222	0.288135	0.68058
ENSG00000149657	LSM14B	black	2018.32	0.601595	0.0958751	1.05966	0.289298	0.682701
ENSG00000164758	MED30	black	481.853	0.591792	0.0867679	1.0579	0.290102	0.684179
ENSG00000128917	DLL4	black	1139.01	0.653307	0.145067	1.0568	0.290603	0.685152
ENSG00000069020	MAST4	black	844.531	-0.62514	0.118763	-1.0537	0.29202	0.687809
ENSG00000164543	STK17A	black	1141.07	-0.647199	0.140826	-1.04525	0.295905	0.695421
ENSG00000196233	LCOR	black	1604.28	-0.681723	0.174114	-1.04371	0.296622	0.696732
ENSG00000259881		black	9.26031	-0.810637	0.297616	-1.04375	0.296601	0.696732
ENSG00000231105	ECE1-AS1	black	8.8955	-0.765812	0.256471	-1.03642	0.300005	0.703543
ENSG00000273082	LARGE1-AS1	black	3.28055	-0.862001	0.349423	-1.036	0.300204	0.703791
ENSG00000261423	TMEM202-AS1	black	32.1136	-0.604923	0.10145	-1.03424	0.301025	0.705248
ENSG00000140044	JDP2	black	1020.6	-0.598011	0.0951455	-1.03012	0.302955	0.708748
ENSG00000257512		black	111.088	-0.725728	0.219337	-1.02914	0.303415	0.709556
ENSG00000143079	CTTNBP2NL	black	2276.36	-0.614716	0.111544	-1.02844	0.303743	0.710053
ENSG00000091073	DTX2	black	2096.44	0.633922	0.130247	1.02822	0.303846	0.710186
ENSG00000151491	EPS8	black	6320.95	-0.597047	0.0952441	-1.01893	0.308238	0.718166
ENSG00000164466	SFXN1	black	3015.27	-0.601992	0.100331	-1.01656	0.309364	0.720302
ENSG00000176046	NUPR1	black	2937.24	-0.680588	0.177709	-1.0162	0.309532	0.720484
ENSG00000089177	KIF16B	black	2260.93	-0.639576	0.13769	-1.0137	0.310727	0.72271
ENSG00000147789	ZNF7	black	616.272	0.568936	0.0683679	1.00831	0.313305	0.727718
ENSG00000105771	SMG9	black	1295.48	0.584451	0.0841467	1.00362	0.315564	0.731485
ENSG00000000419	DPM1	black	1568.72	0.622942	0.122772	1.00138	0.316642	0.733537
ENSG00000167046		black	22.2439	0.730183	0.230507	0.998595	0.317991	0.735832
ENSG00000203804	ADAMTSL4-AS1	black	16.9658	-0.766961	0.267696	-0.997253	0.318642	0.737173
ENSG00000005471	ABCB4	black	67.3251	-0.66876	0.169634	-0.994848	0.31981	0.739281
ENSG00000231767	RPS27AP5	black	46.8334	0.675375	0.17656	0.993292	0.320568	0.740628
ENSG00000185049	NELFA	black	1849.41	0.590074	0.0907538	0.992515	0.320946	0.741336
ENSG00000181378	CFAP65	black	41.3581	0.744953	0.2472	0.990908	0.32173	0.742647
ENSG00000233024	NPIPA9	black	1.94674	0.882722	0.387431	0.987846	0.323228	0.745372
ENSG00000148841	ITPRIP	black	807.573	0.590409	0.0917336	0.98556	0.324349	0.747294
ENSG00000197358	BNIP3P1	black	2.43128	1.00374	0.51261	0.982696	0.325757	0.749978
ENSG00000152766	ANKRD22	black	1073.45	0.671365	0.176588	0.970422	0.331836	0.761904
ENSG00000160179	ABCG1	black	2164.11	-0.654206	0.159075	-0.969392	0.33235	0.762878
ENSG00000166046	TCP11L2	black	278.884	-0.651032	0.156331	-0.966106	0.333991	0.765621
ENSG00000132781	MUTYH	black	758.744	0.607409	0.111351	0.964598	0.334746	0.766839
ENSG00000114127	XRN1	black	1642.49	-0.665604	0.17188	-0.963488	0.335303	0.768
ENSG00000163121	NEURL3	black	86.8098	-0.719114	0.227905	-0.961426	0.336338	0.769913
ENSG00000165113	GKAP1	black	132.085	-0.632831	0.138352	-0.960101	0.337004	0.771324
ENSG00000165591	FAAH2	black	334.041	0.614715	0.119841	0.957224	0.338454	0.774298
ENSG00000244474	UGT1A4	black	2.68287	-1.35798	0.89862	-0.954773	0.339693	0.776671
ENSG00000167105	TMEM92	black	417.487	0.70538	0.216339	0.949343	0.342446	0.782097
ENSG00000110330	BIRC2	black	2001.41	-0.61434	0.120718	-0.947166	0.343554	0.784303
ENSG00000128918	ALDH1A2	black	113.381	-0.781622	0.297936	-0.945242	0.344536	0.786286
ENSG00000213881	NPM1P6	black	15.1771	0.662537	0.172072	0.944591	0.344868	0.786928
ENSG00000138640	FAM13A	black	2176.79	-0.646101	0.154909	-0.943139	0.34561	0.788272
ENSG00000104808	DHDH	black	88.3288	0.745732	0.261064	0.941271	0.346566	0.790044
ENSG00000099337	KCNK6	black	1925.78	-0.620327	0.12822	-0.938445	0.348016	0.79276
ENSG00000078814	MYH7B	black	132.966	0.737593	0.253349	0.937811	0.348341	0.79327
ENSG00000254206	NPIPB11	black	47.3752	0.728592	0.244975	0.933122	0.350757	0.797181
ENSG00000242338	BMS1P4	black	12.0426	0.69057	0.204291	0.932839	0.350903	0.797397
ENSG00000198026	ZNF335	black	1139.7	0.612143	0.120419	0.931278	0.35171	0.798994
ENSG00000226310		black	6.14963	0.698629	0.215557	0.921471	0.356805	0.808247
ENSG00000141279	NPEPPS	black	3781.14	-0.590977	0.0992681	-0.91648	0.359415	0.813161
ENSG00000261114		black	19.9533	-0.660645	0.175477	-0.91548	0.35994	0.814034
ENSG00000279277		black	5.75017	0.747353	0.27207	0.909151	0.36327	0.819703
ENSG00000161010	MRNIP	black	510.634	0.622502	0.135022	0.907274	0.364262	0.82128
ENSG00000164040	PGRMC2	black	3176.69	-0.579167	0.0874618	-0.905163	0.365379	0.823378
ENSG00000125954	CHURC1-FNTB	black	1.20674	0.937523	0.485202	0.901735	0.367198	0.826811
ENSG00000131037	EPS8L1	black	1338.24	0.631223	0.145953	0.899073	0.368614	0.828796
ENSG00000145050	MANF	black	2629.47	0.600566	0.111981	0.898058	0.369155	0.829765
ENSG00000133466	C1QTNF6	black	617.241	0.642052	0.158283	0.897459	0.369474	0.830361
ENSG00000272549	LINC02538	black	19.1423	0.701496	0.224703	0.896721	0.369868	0.830888
ENSG00000130340	SNX9	black	4706.08	-0.567473	0.0755252	-0.893379	0.371654	0.833924
ENSG00000235663	SAPCD1-AS1	black	5.02476	-0.720255	0.249712	-0.882039	0.377756	0.845402
ENSG00000241015	TPM3P9	black	179.869	0.597993	0.111862	0.876012	0.381023	0.851232
ENSG00000112079	STK38	black	4221.72	-0.614655	0.131611	-0.871165	0.383664	0.855582
ENSG00000241057		black	8.64776	0.691358	0.220716	0.866986	0.38595	0.859747
ENSG00000164970	FAM219A	black	599.91	0.586493	0.0998473	0.866255	0.38635	0.860348
ENSG00000104915	STX10	black	1873.66	0.58666	0.100622	0.861251	0.3891	0.865265
ENSG00000198792	TMEM184B	black	3421.05	0.594371	0.11018	0.856514	0.391713	0.869521
ENSG00000100417	PMM1	black	1742.37	-0.616243	0.135874	-0.855521	0.392263	0.870604
ENSG00000138032	PPM1B	black	2238.8	-0.56157	0.0719841	-0.855325	0.392371	0.870782
ENSG00000257252		black	7.57922	0.702233	0.238662	0.847363	0.396793	0.87832
ENSG00000231793	DOC2GP	black	16.3236	0.722142	0.268422	0.827586	0.407905	0.897507
ENSG00000274020	LINC01138	black	87.0706	0.602381	0.123747	0.827348	0.40804	0.897676
ENSG00000197976	AKAP17A	black	1820.02	0.583463	0.10123	0.824481	0.409667	0.900741
ENSG00000204634	TBC1D8	black	687.052	0.596232	0.117164	0.82135	0.411447	0.903753
ENSG00000168310	IRF2	black	1979.6	-0.565832	0.0804965	-0.81782	0.41346	0.906949
ENSG00000140199	SLC12A6	black	1023.59	-0.586747	0.10655	-0.814143	0.415563	0.910461
ENSG00000147996	CBWD5	black	132.452	0.575579	0.0934886	0.808431	0.418842	0.916084
ENSG00000171570	RAB4B-EGLN2	black	1.36686	-0.819885	0.396781	-0.8062	0.420128	0.918049
ENSG00000259498	TPM1-AS	black	80.6875	-0.643196	0.178533	-0.802067	0.422514	0.921762
ENSG00000179930	ZNF648	black	1.87243	-0.872965	0.470204	-0.793197	0.427663	0.930608
ENSG00000124171	PARD6B	black	632.187	0.623471	0.156234	0.790296	0.429355	0.933444
ENSG00000218418		black	14.525	-0.636329	0.174118	-0.782973	0.433643	0.940541
ENSG00000172530	BANP	black	650.405	0.592207	0.117795	0.782773	0.43376	0.940709
ENSG00000255559	ZNF252P-AS1	black	17.1841	0.647667	0.189274	0.780174	0.435288	0.943347
ENSG00000172974	VDAC2P5	black	159.879	-0.623801	0.158758	-0.779809	0.435503	0.943626
ENSG00000119689	DLST	black	5596.3	-0.558396	0.0754724	-0.773737	0.439087	0.949823
ENSG00000106615	RHEB	black	2409.12	0.592017	0.120505	0.763595	0.445109	0.96019
ENSG00000107862	GBF1	black	4827.42	-0.571333	0.0940763	-0.758241	0.448307	0.965266
ENSG00000163110	PDLIM5	black	4584.83	-0.580274	0.106326	-0.754985	0.450258	0.968657
ENSG00000166783	MARF1	black	3072.9	-0.567885	0.0904933	-0.750172	0.453151	0.973591
ENSG00000169258	GPRIN1	black	263.03	0.616123	0.154956	0.749393	0.453621	0.974124
ENSG00000272669		black	42.925	0.638597	0.185839	0.745793	0.455793	0.977699
ENSG00000115289	PCGF1	black	520.774	0.560641	0.0813198	0.745706	0.455845	0.977744
ENSG00000280407		black	19.7154	0.673161	0.233564	0.741385	0.45846	0.982328
ENSG00000166974	MAPRE2	black	1952.86	-0.56647	0.0900777	-0.737918	0.460564	0.985947
ENSG00000230724	LINC01001	black	19.4006	0.644087	0.195749	0.736082	0.461681	0.987857
ENSG00000204650	LINC02210	black	383.624	0.566149	0.0900187	0.73484	0.462437	0.9892
ENSG00000206344	HCG27	black	46.8813	-0.618949	0.16382	-0.7261	0.467778	0.997719
ENSG00000125804	FAM182A	black	2.39093	0.849829	0.48187	0.725983	0.467849	0.997803
ENSG00000164941	INTS8	black	1620.9	0.572347	0.0998548	0.724519	0.468747	0.999096
ENSG00000176871	WSB2	black	4521.53	-0.557994	0.0800881	-0.724128	0.468987	0.999331
ENSG00000001084	GCLC	black	1847.77	0.00803344	0.0813885	0	1	1
ENSG00000001167	NFYA	black	1289.34	0.466177	0.0718569	0	1	1
ENSG00000002016	RAD52	black	396.126	-0.216385	0.0797479	0	1	1
ENSG00000002933	TMEM176A	black	8880.51	-0.195084	0.167529	0	1	1
ENSG00000003756	RBM5	black	2689.6	-0.0890934	0.0837296	0	1	1
ENSG00000004534	RBM6	black	2036.78	0.0714522	0.102048	0	1	1
ENSG00000005007	UPF1	black	6602.67	0.165106	0.0900688	0	1	1
ENSG00000005075	POLR2J	black	1541.47	0.269748	0.0904636	0	1	1
ENSG00000005156	LIG3	black	1208.35	0.54175	0.0932984	0.447486	0.654524	1
ENSG00000006047	YBX2	black	855.7	-0.642349	0.199373	-0.713981	0.475239	1
ENSG00000006062	MAP3K14	black	884.563	-0.380371	0.108915	0	1	1
ENSG00000006283	CACNA1G	black	11.3428	-0.406467	0.251643	0	1	1
ENSG00000006432	MAP3K9	black	533.342	0.0503491	0.127858	0	1	1
ENSG00000006459	KDM7A	black	2493.56	-0.016412	0.132088	0	1	1
ENSG00000006576	PHTF2	black	646.059	0.0691109	0.116863	0	1	1
ENSG00000006652	IFRD1	black	1528.77	0.332902	0.112461	0	1	1
ENSG00000006831	ADIPOR2	black	4952.45	-0.36234	0.0727714	0	1	1
ENSG00000007516	BAIAP3	black	289.915	-0.617724	0.186822	-0.63014	0.528603	1
ENSG00000007944	MYLIP	black	1416.48	-0.164754	0.100176	0	1	1
ENSG00000008018	PSMB1	black	6842.38	0.567708	0.106843	0.633713	0.526268	1
ENSG00000008128	CDK11A	black	321.377	-0.0616586	0.145731	0	1	1
ENSG00000008294	SPAG9	black	3538.78	-0.520366	0.107523	-0.189413	0.849769	1
ENSG00000008311	AASS	black	121.583	-0.307761	0.182957	0	1	1
ENSG00000008441	NFIX	black	4573.48	0.0196078	0.118692	0	1	1
ENSG00000008517	IL32	black	7576.17	0.0479784	0.161943	0	1	1
ENSG00000008710	PKD1	black	2872.37	-0.0267842	0.155328	0	1	1
ENSG00000008869	HEATR5B	black	1285.38	-0.428311	0.110567	0	1	1
ENSG00000008952	SEC62	black	4420.96	-0.483252	0.0977793	0	1	1
ENSG00000010818	HIVEP2	black	1008.4	-0.208469	0.0992608	0	1	1
ENSG00000011007	ELOA	black	1774.04	-0.437328	0.0950892	0	1	1
ENSG00000011021	CLCN6	black	571.724	-0.341922	0.11753	0	1	1
ENSG00000011258	MBTD1	black	847.463	-0.271681	0.137573	0	1	1
ENSG00000011405	PIK3C2A	black	1893.32	-0.167182	0.139444	0	1	1
ENSG00000011454	RABGAP1	black	2415.64	-0.494031	0.105077	0	1	1
ENSG00000011566	MAP4K3	black	1286.52	0.148287	0.116389	0	1	1
ENSG00000011638	TMEM159	black	1556.81	0.0572829	0.114805	0	1	1
ENSG00000012822	CALCOCO1	black	2750.11	-0.203075	0.116386	0	1	1
ENSG00000012983	MAP4K5	black	1251.4	-0.296282	0.10911	0	1	1
ENSG00000013016	EHD3	black	294.562	0.192868	0.145615	0	1	1
ENSG00000013375	PGM3	black	1521.43	0.419208	0.111061	0	1	1
ENSG00000013441	CLK1	black	1632.47	0.218054	0.105768	0	1	1
ENSG00000015676	NUDCD3	black	4065.93	0.525184	0.0789648	0.318926	0.749783	1
ENSG00000017797	RALBP1	black	3199.96	-0.552578	0.0881281	-0.596612	0.550766	1
ENSG00000019995	ZRANB1	black	540.185	-0.274342	0.0833997	0	1	1
ENSG00000020922	MRE11	black	841.121	0.48981	0.116766	0	1	1
ENSG00000023287	RB1CC1	black	1907.85	-0.220118	0.16665	0	1	1
ENSG00000023318	ERP44	black	3835.59	-0.314924	0.100017	0	1	1
ENSG00000023909	GCLM	black	853.874	-0.0858247	0.149973	0	1	1
ENSG00000025770	NCAPH2	black	1877.53	0.492261	0.0966673	0	1	1
ENSG00000025800	KPNA6	black	2593.06	-0.0932623	0.0976129	0	1	1
ENSG00000026950	BTN3A1	black	1623.48	-0.0573092	0.114386	0	1	1
ENSG00000027697	IFNGR1	black	4624.21	-0.559881	0.119427	-0.501399	0.61609	1
ENSG00000028839	TBPL1	black	655.143	0.194668	0.107441	0	1	1
ENSG00000029534	ANK1	black	56.4845	0.059479	0.191725	0	1	1
ENSG00000031691	CENPQ	black	221.136	0.576298	0.149574	0.510101	0.609981	1
ENSG00000031698	SARS1	black	6297.05	0.0867991	0.0689661	0	1	1
ENSG00000033178	UBA6	black	1622.35	0.425297	0.146572	0	1	1
ENSG00000033327	GAB2	black	1708.38	-0.500394	0.122354	-0.00321989	0.997431	1
ENSG00000033800	PIAS1	black	1399.77	-0.456358	0.0694209	0	1	1
ENSG00000034677	RNF19A	black	1915.79	-0.533903	0.104432	-0.324638	0.745455	1
ENSG00000034713	GABARAPL2	black	2771.37	-0.388237	0.0914125	0	1	1
ENSG00000036054	TBC1D23	black	1487.36	-0.276953	0.115279	0	1	1
ENSG00000036257	CUL3	black	2904.2	-0.205789	0.0709557	0	1	1
ENSG00000037637	FBXO42	black	1043.73	-0.164379	0.0654418	0	1	1
ENSG00000038219	BOD1L1	black	1610.83	-0.456204	0.115378	0	1	1
ENSG00000038274	MAT2B	black	4131.57	-0.35828	0.087258	0	1	1
ENSG00000038358	EDC4	black	2247.83	0.066911	0.101762	0	1	1
ENSG00000038382	TRIO	black	4111.41	0.104929	0.125494	0	1	1
ENSG00000039068	CDH1	black	30610.7	-0.308872	0.131611	0	1	1
ENSG00000039523	RIPOR1	black	1699.53	0.187971	0.114183	0	1	1
ENSG00000041988	THAP3	black	409.486	0.0455028	0.0945422	0	1	1
ENSG00000044115	CTNNA1	black	20815.4	-0.317407	0.0728205	0	1	1
ENSG00000044574	HSPA5	black	25165.1	0.305291	0.0993774	0	1	1
ENSG00000046651	OFD1	black	1188.5	0.127957	0.100986	0	1	1
ENSG00000047056	WDR37	black	945.033	-0.500376	0.0752204	-0.00499587	0.996014	1
ENSG00000048392	RRM2B	black	1250.37	-0.426399	0.170412	0	1	1
ENSG00000049245	VAMP3	black	4667.22	-0.32011	0.0930435	0	1	1
ENSG00000052841	TTC17	black	2531.72	0.122679	0.0717112	0	1	1
ENSG00000053108	FSTL4	black	34.0359	0.0653238	0.296387	0	1	1
ENSG00000054179	ENTPD2	black	1135.39	0.337972	0.200242	0	1	1
ENSG00000054267	ARID4B	black	1190.47	-0.207301	0.118446	0	1	1
ENSG00000054690	PLEKHH1	black	1797.62	-0.357885	0.114147	0	1	1
ENSG00000054793	ATP9A	black	8853.22	0.252289	0.174953	0	1	1
ENSG00000055609	KMT2C	black	3056.31	-0.335881	0.144298	0	1	1
ENSG00000055917	PUM2	black	5535.1	-0.111243	0.0849951	0	1	1
ENSG00000056097	ZFR	black	3575.13	0.185439	0.0626746	0	1	1
ENSG00000058063	ATP11B	black	3178.99	-0.4541	0.11956	0	1	1
ENSG00000058262	SEC61A1	black	14327.8	0.391492	0.0705533	0	1	1
ENSG00000058673	ZC3H11A	black	3327.52	-0.0935599	0.0886194	0	1	1
ENSG00000058866	DGKG	black	124.998	0.310439	0.25644	0	1	1
ENSG00000059122	FLYWCH1	black	1202.73	0.314915	0.106301	0	1	1
ENSG00000059758	CDK17	black	816.41	-0.321502	0.109211	0	1	1
ENSG00000059769	DNAJC25	black	387.146	-0.477695	0.105898	0	1	1
ENSG00000060339	CCAR1	black	2176.08	0.215415	0.103181	0	1	1
ENSG00000061676	NCKAP1	black	6992.44	-0.101488	0.100458	0	1	1
ENSG00000061936	SFSWAP	black	1401.45	0.383373	0.0763829	0	1	1
ENSG00000061938	TNK2	black	1726.09	0.508012	0.135379	0.0591809	0.952808	1
ENSG00000062194	GPBP1	black	2853.48	-0.151191	0.105779	0	1	1
ENSG00000062716	VMP1	black	6013.74	0.103187	0.123217	0	1	1
ENSG00000063244	U2AF2	black	7930.17	0.498968	0.0754413	0	1	1
ENSG00000064042	LIMCH1	black	695.972	-0.543037	0.177832	-0.242012	0.808771	1
ENSG00000064309	CDON	black	330.951	-0.568509	0.226146	-0.302942	0.761934	1
ENSG00000064419	TNPO3	black	2920.23	0.275419	0.0683635	0	1	1
ENSG00000064687	ABCA7	black	869.855	0.347127	0.150799	0	1	1
ENSG00000065000	AP3D1	black	8217.36	0.233828	0.0978508	0	1	1
ENSG00000065060	UHRF1BP1	black	859.774	0.375684	0.0948877	0	1	1
ENSG00000065243	PKN2	black	2341.47	-0.572879	0.161822	-0.450361	0.65245	1
ENSG00000065361	ERBB3	black	14632.9	0.0874193	0.121318	0	1	1
ENSG00000065485	PDIA5	black	1486.65	0.25123	0.0910884	0	1	1
ENSG00000065491	TBC1D22B	black	759.846	-0.432767	0.0662297	0	1	1
ENSG00000065613	SLK	black	3356.56	-0.533557	0.134991	-0.248587	0.80368	1
ENSG00000065989	PDE4A	black	1063.86	0.0754571	0.113809	0	1	1
ENSG00000066084	DIP2B	black	2624.39	-0.0111394	0.100093	0	1	1
ENSG00000066136	NFYC	black	2108.69	-0.265446	0.0882504	0	1	1
ENSG00000066248	NGEF	black	1375.18	-0.509515	0.129353	-0.0735583	0.941362	1
ENSG00000066427	ATXN3	black	798.303	-0.225902	0.0816189	0	1	1
ENSG00000066455	GOLGA5	black	1950.56	-0.389061	0.107331	0	1	1
ENSG00000066777	ARFGEF1	black	3398.13	-0.313479	0.123079	0	1	1
ENSG00000067057	PFKP	black	5917.92	0.301601	0.133859	0	1	1
ENSG00000067066	SP100	black	2153.94	-0.487633	0.118262	0	1	1
ENSG00000067992	PDK3	black	507.224	0.362307	0.131607	0	1	1
ENSG00000068308	OTUD5	black	3130.08	0.201356	0.0926995	0	1	1
ENSG00000068323	TFE3	black	2041.06	-0.0254754	0.0795712	0	1	1
ENSG00000068745	IP6K2	black	3353.35	0.0398686	0.102781	0	1	1
ENSG00000068796	KIF2A	black	1207.64	0.206637	0.113435	0	1	1
ENSG00000068903	SIRT2	black	1873.78	-0.117596	0.0901431	0	1	1
ENSG00000068912	ERLEC1	black	2874.41	-0.121194	0.102366	0	1	1
ENSG00000068971	PPP2R5B	black	973.469	-0.49769	0.077633	0	1	1
ENSG00000069345	DNAJA2	black	3447.55	0.0233111	0.0639957	0	1	1
ENSG00000069696	DRD4	black	39.0703	0.621332	0.223215	0.543564	0.586742	1
ENSG00000069869	NEDD4	black	677.482	0.408919	0.161978	0	1	1
ENSG00000069966	GNB5	black	505.957	-0.0953883	0.124688	0	1	1
ENSG00000070010	UFD1	black	2280.67	0.266445	0.0703354	0	1	1
ENSG00000070061	ELP1	black	1458.19	0.459968	0.083036	0	1	1
ENSG00000070159	PTPN3	black	2542.77	-0.0158473	0.102446	0	1	1
ENSG00000070444	MNT	black	1202.72	0.194963	0.127417	0	1	1
ENSG00000070495	JMJD6	black	1094.19	0.338092	0.085986	0	1	1
ENSG00000071242	RPS6KA2	black	1111.55	-0.444622	0.104961	0	1	1
ENSG00000071243	ING3	black	526.296	-0.176014	0.0831918	0	1	1
ENSG00000072121	ZFYVE26	black	1194.04	-0.401276	0.0963556	0	1	1
ENSG00000072134	EPN2	black	956.197	-0.264049	0.10793	0	1	1
ENSG00000072201	LNX1	black	746.501	-0.103014	0.0967688	0	1	1
ENSG00000072422	RHOBTB1	black	550.15	0.411423	0.122034	0	1	1
ENSG00000072682	P4HA2	black	2773.18	-0.0130855	0.0907283	0	1	1
ENSG00000072803	FBXW11	black	1691.07	-0.146141	0.0614057	0	1	1
ENSG00000073331	ALPK1	black	745.345	-0.340855	0.103265	0	1	1
ENSG00000073614	KDM5A	black	2117.23	-0.0906723	0.0998213	0	1	1
ENSG00000073792	IGF2BP2	black	1913.33	0.103122	0.148289	0	1	1
ENSG00000073803	MAP3K13	black	1558.84	-0.430346	0.0884798	0	1	1
ENSG00000073921	PICALM	black	6029.52	-0.357918	0.097912	0	1	1
ENSG00000074054	CLASP1	black	1687.87	0.107829	0.094958	0	1	1
ENSG00000074319	TSG101	black	3007.42	-0.101133	0.070339	0	1	1
ENSG00000074935	TUBE1	black	386.749	0.311771	0.0961675	0	1	1
ENSG00000075292	ZNF638	black	2437.36	-0.296834	0.132948	0	1	1
ENSG00000075303	SLC25A40	black	924.096	-0.132302	0.1358	0	1	1
ENSG00000075420	FNDC3B	black	3159.9	0.0486775	0.118974	0	1	1
ENSG00000075856	SART3	black	2417.23	0.432399	0.0590694	0	1	1
ENSG00000076053	RBM7	black	1179.55	-0.216764	0.0963091	0	1	1
ENSG00000076108	BAZ2A	black	5343.55	-0.15261	0.098904	0	1	1
ENSG00000076650	GPATCH1	black	570.324	-0.0361767	0.0791221	0	1	1
ENSG00000076716	GPC4	black	2347.55	0.361729	0.148629	0	1	1
ENSG00000076864	RAP1GAP	black	2296.11	-0.325456	0.208332	0	1	1
ENSG00000076944	STXBP2	black	3276.94	-0.0112963	0.137155	0	1	1
ENSG00000077092	RARB	black	126.148	-0.488496	0.139225	0	1	1
ENSG00000077235	GTF3C1	black	3423.54	0.0799129	0.0979643	0	1	1
ENSG00000077454	LRCH4	black	690.529	0.0390637	0.105313	0	1	1
ENSG00000077458	FAM76B	black	467.161	0.0640481	0.0978373	0	1	1
ENSG00000078061	ARAF	black	4291.2	-0.281759	0.12263	0	1	1
ENSG00000078237	TIGAR	black	548.981	0.26715	0.141077	0	1	1
ENSG00000078269	SYNJ2	black	2007.24	0.123315	0.085723	0	1	1
ENSG00000078304	PPP2R5C	black	4956.38	-0.19727	0.097374	0	1	1
ENSG00000078687	TNRC6C	black	553.63	-0.0545859	0.110101	0	1	1
ENSG00000078699	CBFA2T2	black	2078.5	0.185911	0.118104	0	1	1
ENSG00000078747	ITCH	black	3090.28	-0.225405	0.132154	0	1	1
ENSG00000079134	THOC1	black	552.386	-0.0319202	0.107408	0	1	1
ENSG00000079332	SAR1A	black	3356.57	0.0694921	0.078955	0	1	1
ENSG00000079337	RAPGEF3	black	409.199	0.0381952	0.132549	0	1	1
ENSG00000079432	CIC	black	2944.58	-0.115744	0.094247	0	1	1
ENSG00000079459	FDFT1	black	8668.42	0.2435	0.101864	0	1	1
ENSG00000079805	DNM2	black	15649.4	-0.507815	0.0888604	-0.0879485	0.929918	1
ENSG00000079950	STX7	black	2582.28	-0.386511	0.0865671	0	1	1
ENSG00000080371	RAB21	black	2404.29	-0.282811	0.106473	0	1	1
ENSG00000080802	CNOT4	black	824.622	-0.231406	0.0938598	0	1	1
ENSG00000080822	CLDND1	black	1715.6	-0.116619	0.0934134	0	1	1
ENSG00000082258	CCNT2	black	1304.03	-0.218289	0.0873739	0	1	1
ENSG00000082438	COBLL1	black	938.701	-0.0977523	0.122746	0	1	1
ENSG00000083168	KAT6A	black	2442.3	-0.0533172	0.110868	0	1	1
ENSG00000083223	TUT7	black	1357.68	-0.270214	0.126566	0	1	1
ENSG00000083457	ITGAE	black	677.044	-0.241225	0.102864	0	1	1
ENSG00000083520	DIS3	black	1901.5	0.578923	0.122953	0.6419	0.520938	1
ENSG00000083896	YTHDC1	black	2580.63	-0.079328	0.0546123	0	1	1
ENSG00000085063	CD59	black	9783.02	-0.52073	0.100207	-0.206872	0.83611	1
ENSG00000085231	AK6	black	577.691	-0.194052	0.0992208	0	1	1
ENSG00000085274	MYNN	black	591.887	-0.0122363	0.0954041	0	1	1
ENSG00000085449	WDFY1	black	2828.47	-0.0194364	0.103149	0	1	1
ENSG00000085511	MAP3K4	black	1039.69	0.10658	0.0646672	0	1	1
[truncated: 14,440 more rows]
